# Supplementary material for: Red yeast rice extract’s impact on liver health: a pharmacological and metabolomic exploration
Source: Front Nutr. 2026 Apr 15;13:1771594. doi: 10.3389/fnut.2026.1771594 (PMC13124985; doi:10.3389/fnut.2026.1771594)
Supplement: Supplementary file 2 [file Table_1.xls]

## Sheet: Sheet1
Mode	Index	Compounds	Class I	Class II	物质二级分类	Formula	Q1 (Da)	Molecular weight (Da)	RT (min)	Adduct	Mass error	Level	score	LC mode	CAS	PubChem	HMDB	Metlin	cpd_ID	MOD1	MOD2	MOD3	MOD4	MOD5	MOD6	XZL1	XZL2	XZL3	XZL4	XZL5	XZL6	CON1	CON2	CON3	CON4	CON5	CON6	QC01	QC02	QC03	kegg_map	Control_vs_Model_VIP	Control_vs_Model_P-value	Control_vs_Model_Fold_Change	Control_vs_Model_Log2FC	Control_vs_Model_Type	Control_vs_XZL_VIP	Control_vs_XZL_P-value	Control_vs_XZL_Fold_Change
C18_positive	MW0053463	Ganolucidic acid A	Organic acid and Its derivatives	Organic acid and Its derivatives	有机酸及其衍生物	C30H44O6	483.321	500.314	8.3802	M+H-H2O	20.8676	3	0.7219	rp	98665-21-5	20055993	HMDB0035302	-	-	89401.6	95996.2	89893.9	104591	87938	94945.2	84713.9	89225.3	92974.8	85499.8	92272.1	88265.1	107210	101946	111327	111212	107124	108112	94982.9	93956.8	93844.6	-	1.42091	0.00135305	0.869902	-0.201075	down	1.52218	2.25017e-06	0.823815
C18_positive	MW0169549	Niacinamide	Alcohol and amines	Amines	胺类	C6H6N2O	123.055	122.048	1.5126	M+H	0.851239	1	0.8926	rp	98-92-0	936	HMDB0001406	1497	C00153	2.15408e+06	1.98948e+06	1.91019e+06	1.84323e+06	1.80462e+06	1.86369e+06	1.56807e+06	1.6631e+06	1.43961e+06	1.4361e+06	1.35219e+06	1.65966e+06	1.93232e+06	2.06664e+06	2.22362e+06	1.7492e+06	2.22938e+06	2.08361e+06	1.91265e+06	1.91472e+06	1.90516e+06	ko00760,ko01100,ko01240,ko04212,ko04977	-	-	-	-	-	1.40006	0.000273793	0.74228
C18_positive	MW0107948	Pyroglutamic acid	Amino acid and Its metabolites	Amino acid derivatives	氨基酸衍生物	C5H7NO3	130.049	129.043	1.1608	M+H	0.654608	1	0.9285	rp	98-79-3	7405	HMDB0000267	-	C01879	78424.1	31023.1	44803.6	34503.4	31921.4	24478	56285.4	120383	56617.8	63361.1	56207.5	51575.2	20490.1	23595.2	34998.1	54625.7	40697.9	22699.3	44368.8	44017.3	44111.4	ko00480,ko01100	-	-	-	-	-	1.17982	0.0222815	2.05184
C18_positive	MW0016356	Canrenone	Aldehyde,Ketones,Esters	Ketones	酮类	C22H28O3	341.209	340.204	9.5954	M+H	1.62032	2	0.7643	rp	976-71-6	13789	HMDB0003033	-	-	1021.6	1123.8	930.828	1165.24	1185.46	1618.58	834.68	1982.09	1146.4	1559	1151.2	2090.3	3804.27	1775.67	4037.07	2281.68	2034.8	3619.29	1473.32	1467.08	1442.45	-	1.46978	0.00697023	0.40139	-1.31692	down	1.15201	0.0140469	0.499276
C18_positive	MW0142582	2-thio PAF	Organic acid and Its derivatives	Phosphoric acids	磷酸类化合物	C26H55NO6PS+	540.341	540.349	7.8486	M+H	13.9621	2	0.8412	rp	96801-55-7	14236443	-	63005	-	3493.87	5030.59	4347.65	4252.36	4204.76	3802.52	4399.5	4641.49	3980.04	3994.12	4308.58	4068.5	1954.48	2681.7	3657.87	4047.08	3537.44	2704.55	4172.12	4178.87	4134.37	-	1.1102	0.0197793	1.3524	0.435519	up	1.07114	0.0144642	1.36641
C18_positive	MW0103343	2'-Deoxyguanosine	Nucleotide and Its metabolites	Nucleotide and Its metabolites	核苷酸及其代谢物	C10H13N5O4	535.203	267.097	10.4417	2M+H	5.03226	2	0.711	rp	961-07-9 | 663615-45-0 | 38559-49-8 | 116002-28-9 | 130434-96-7 | 197227-97-7 | 197227-99-9 | 244769-88-8 | 246137-64-4	135398592	HMDB0000085	-	C00330	2777.58	2080.83	4584.8	1720.31	3587.36	3697.79	2217.31	5644.89	3195.53	3223.09	5350.69	3750.06	141.737	521.994	459.974	192.223	294.915	88.0248	2119.89	2218.32	2140.17	ko00230,ko01100,ko01232,ko02010	1.58082	0.00127834	10.8594	3.44087	up	1.50538	0.00108523	13.763
C18_positive	MW0103351	2'-Deoxyuridine	Nucleotide and Its metabolites	Nucleotide and Its metabolites	核苷酸及其代谢物	C9H12N2O5	193.068	228.075	1.3039	M+H-2H2O	17.8349	1	0.7133	rp	951-78-0	13712	HMDB0000012	5086	C00526	15545.3	22679.2	10566.2	16596.3	15497.8	22521.2	9205.48	11477	6256.63	8830.45	11487.9	20088.9	15567.9	13061	16646.1	29170	16670	21207.3	16076.2	15944.1	15884.6	ko00240,ko01100,ko01232,ko02010	-	-	-	-	-	1.08444	0.0345952	0.599582
C18_positive	MW0157377	Teleocidin B-1	Benzene and substituted derivatives	Benzene and substituted derivatives	苯及其衍生物	C28H41N3O2	452.331	451.32	8.3802	M+H	9.5367	3	0.8482	rp	95044-71-6	185384	-	-	C05150	10995.7	10779.2	11007.8	14148.6	11923.1	9735.78	9545.54	10071.1	11994.4	11522.5	11265.3	11053	12792	11551.7	13400.1	11731.8	12928	13096.2	11615.2	11700.8	11569.1	-	-	-	-	-	-	1.15946	0.00677182	0.866913
C18_positive	MW0111241	Palmitoleoyl Ethanolamide	FA	Others	其他	C18H35NO2	298.274	297.267	6.3697	M+H	3.53281	2	0.8858	rp	94421-67-7	9835868	HMDB0013648	-	-	24153.4	22945	22209.9	18036.9	15895.3	18649	16230.4	12008.8	12191.6	10909.2	12049.7	10005.4	7534.69	5808.99	12748.9	5399.99	6511.87	5982.39	13924.2	13921.9	13814.9	-	1.57054	2.47619e-05	2.77104	1.47043	up	1.24798	0.00685394	1.66857
C18_positive	MW0146549	Bayogenin 3-O-cellobioside	Organic acid and Its derivatives	Organic acid and Its derivatives	有机酸及其衍生物	C42H68O15	795.472	812.456	11.9866	M+H-H2O	21.3128	3	0.5819	rp	92622-05-4	441910	-	-	C08932	6153.03	6634.01	5601.63	7335.29	6608.47	5706.67	19673.9	6248.93	5703.41	6622.31	6115.09	6390.49	19478.4	18659	19946.6	19052.6	19078.5	19124.6	6602.32	6589.6	6470.97	-	1.69991	3.09951e-11	0.329801	-1.60033	down	1.3359	0.00482378	0.44004
C18_positive	MW0011918	1,2-Dipalmitoyl-sn-glycero-3-phosphoethanolamine	GP	PS	磷脂酰丝氨酸	C37H74NO8P	806.379	691.515	10.4872	M-2H+3K	14.1495	3	0.5316	rp	923-61-5	445468	HMDB0008923	-	-	24148.6	27622.5	29670.6	28054.1	23619.8	23595.6	24961.6	22792.4	23930.9	25353.3	22613.6	25122.9	24711.9	24910.6	29059.7	28587.9	27453.9	26123.9	34302.8	33226.2	33237.3	-	-	-	-	-	-	1.12297	0.0164974	0.900072
C18_positive	MW0106594	Enniatin B	Heterocyclic compounds	Heterocyclic compounds	杂环化合物	C33H57N3O9	662.384	639.409	3.6458	M+Na	21.4373	2	0.9077	rp	917-13-5	164754	-	-	-	868.821	693.24	471.188	686.469	754.771	985.273	519.133	450.799	1209.29	807.574	560.293	913.447	2293.08	2485.81	1905	2800.3	2474.82	2960.98	2147.99	2174.99	2149.95	-	1.63645	1.55424e-05	0.298912	-1.74221	down	1.48214	6.14304e-06	0.298963
C18_positive	MEDP1315	Quinoline	Heterocyclic compounds	Heterocyclic compounds	杂环化合物	C9H7N	130.065	129.058	2.4998	M+H	0.0832111	1	0.7486	rp	91-22-5	7047	HMDB0033731	-	C06413	18843.9	16420.4	18831.8	19792.7	18564.4	16305.4	17896.2	19404.8	24425.5	21247.8	17796.6	21447.3	11085.2	13164.5	16200.7	12868.9	15113.2	13169.4	17329.4	17373.2	17450.1	-	1.40865	0.000816802	1.3328	0.414455	up	1.37864	0.000466151	1.49774
C18_positive	MW0124529	Janthitrem F	Heterocyclic compounds	Heterocyclic compounds	杂环化合物	C39H51NO7	628.356	645.367	9.8821	M+H-H2O	9.92448	3	0.5351	rp	90986-52-0	10009398	HMDB0030530	-	-	252567	243122	237640	223835	238337	269272	263881	292607	289862	315574	280577	253786	156529	170922	196273	166182	185004	179059	267368	267373	268007	-	1.58392	1.22379e-05	1.38977	0.474844	up	1.53192	5.26598e-06	1.60943
C18_positive	MW0124530	Janthitrem G	Heterocyclic compounds	Heterocyclic compounds	杂环化合物	C39H51NO6	612.362	629.372	9.3365	M+H-H2O	5.91103	3	0.558	rp	90986-51-9	10394234	HMDB0030531	-	-	8845.43	6953.36	9447.16	7751.99	9504.89	7947.71	13598.3	16627.3	18805.4	16967	16993.9	11412.8	5586.77	4857.24	5522.46	7366.09	5326.47	4713.42	10890.5	11190.7	10988.6	-	1.45614	0.00055404	1.51174	0.596213	up	1.52747	0.000105128	2.82882
C18_positive	MW0124528	Janthitrem E	Heterocyclic compounds	Heterocyclic compounds	杂环化合物	C37H49NO6	568.337	603.356	9.0176	M+H-2H2O	5.83143	3	0.7928	rp	90986-50-8	10348646	HMDB0030529	-	-	13272.6	13719.3	16671.7	16372.1	20653.8	17777.5	19561.4	16189.2	11287.3	20739.3	12553.1	21134	1207.33	457.796	1169.51	758.123	676.469	594.638	11346.2	11359	11363.5	-	1.6887	2.8252e-05	20.2447	4.33947	up	1.57064	0.000236194	20.8609
C18_positive	MEDN0362	LPE(18:1/0:0)	GP	LPE	溶血磷脂酰乙醇胺	C23H46NO7P	480.309	479.301	8.9873	M+H	1.81222	1	0.965	rp	89576-29-4	9547071	HMDB0011506	-	-	1.21391e+06	1.09896e+06	1.59014e+06	920332	1.57437e+06	1.10232e+06	1.61271e+06	1.94692e+06	1.96809e+06	1.57363e+06	1.77006e+06	1.69109e+06	1.29837e+06	830153	999171	808979	1.06094e+06	1.02238e+06	1.41818e+06	1.4164e+06	1.41692e+06	-	-	-	-	-	-	1.46872	1.89189e-05	1.75457
C18_positive	MW0110590	1,2-bis(Heptanoylthio)glycerophosphocholine	Organic acid and Its derivatives	Phosphoric acids	磷酸类化合物	C22H44NO6PS2	536.229	513.235	8.9873	M+Na	11.3582	2	0.7441	rp	89019-63-6	57369907	-	63009	-	5005.61	4620.36	6962.34	4760.78	5948.35	4755.21	5514.1	6326.58	6863.57	5379.75	6778.13	6967.83	4608.07	3782.62	5122.59	3414.33	4920.99	4376.82	6069.71	5831.61	5844.98	-	-	-	-	-	-	1.32869	0.000614033	1.44249
C18_positive	MW0007592	Mesalazine	Organic acid and Its derivatives	Organic acid and Its derivatives	有机酸及其衍生物	C7H7NO3	307.085	153.043	0.8497	2M+H	18.8249	1	0.5456	rp	89-57-6	4075	HMDB0014389	-	-	982528	774939	1.29862e+06	743035	734173	653187	1.41626e+06	1.52242e+06	1.4056e+06	1.3736e+06	1.22298e+06	1.26931e+06	370651	610806	816920	1.25538e+06	403514	771793	997485	1.01171e+06	1.01239e+06	-	-	-	-	-	-	1.23649	0.00309902	1.94137
C18_positive	MW0122107	6-Chloropurine	Heterocyclic compounds	Heterocyclic compounds	杂环化合物	C5H3ClN4	137.002	154.005	1.1033	M+H-H2O	1.48109	2	0.7566	rp	87-42-3 | 111055-92-6 | 133762-83-1	5359277	HMDB0012245	-	-	4664.76	2919.19	5263.43	5819.52	1906.05	5341.49	5031.12	5383.75	6767.95	6423	6001.29	6800.57	8470.98	5214.04	9439.06	7203.11	8090.59	4751.95	6824.45	6847.32	6450.32	-	1.09994	0.0162607	0.600291	-0.736265	down	-	-	-
C18_positive	MW0009001	N-Cyclopropyl-11-(2-hexyl-5-hydroxyphenoxy)undecanamide	Benzene and substituted derivatives	Phenolics	苯酚类	C26H43NO3	502.293	417.324	8.1986	M+K+HCOOH	0.396796	2	0.8787	rp	869376-90-9	11495398	-	45214	-	1.86956e+06	1.60521e+06	1.62285e+06	1.14317e+06	1.29867e+06	1.43457e+06	1.44438e+06	1.19813e+06	909496	1.20761e+06	971286	1.07532e+06	1.57093e+06	1.21983e+06	1.08372e+06	802370	942391	1.1618e+06	1.49758e+06	1.50024e+06	1.50027e+06	-	1.04782	0.0359205	1.3234	0.404249	up	-	-	-
C18_positive	MW0151786	Isoastragaloside II	Aldehyde,Ketones,Esters	Esters	酯类	C43H70O15	809.469	826.471	11.3838	M+H-H2O	1.69185	3	0.5947	rp	86764-11-6	60148655	-	-	C17794	2769.9	5193.48	5673.11	6391.36	6063.63	5215.55	4857.6	7944.17	1584.11	6445.6	6182.51	6394.58	31.8786	1344.02	103.848	201.898	619.773	24.1505	5820.82	5919.61	5809.64	-	1.46097	8.63851e-05	13.4621	3.75083	up	1.34112	0.00169818	14.3658
C18_positive	MW0012936	1-Oleoyl-2-acetyl-sn-glycerol	GL	DG	甘油二酯	C23H42O5	399.309	398.303	10.9263	M+H	6.31562	2	0.9394	rp	86390-77-4 | 92282-11-6	6437055	-	424	-	365549	361060	368033	354776	354608	360874	369578	372062	368057	370028	350656	366561	350546	351431	343171	337786	336811	337988	360849	359380	359262	-	1.45459	0.000518495	1.05208	0.0732445	up	1.40828	0.000269183	1.06765
C18_positive	MW0140372	Myxol 2'-fucoside	Terpenoids	Terpenoids	萜类	C46H66O7	713.468	730.481	12.0018	M+H-H2O	12.186	3	0.655	rp	863126-98-1	23724612	-	-	C15941	145710	120004	149006	129469	141717	130570	147468	142123	136335	165150	138703	141655	90862.8	84862.9	81558.3	80366.9	73838.1	67357.8	129331	129382	128894	-	1.62989	3.21792e-06	1.70509	0.769845	up	1.55077	4.62568e-07	1.81986
C18_positive	MW0126392	2,4-Quinolinediol	Alcohol and amines	Alcohols	醇类	C9H7NO2	162.055	161.048	2.4998	M+H	0.2	3	0.9517	rp	86-95-3 | 70254-44-3 | 70254-43-2	54680871	-	-	-	2075.39	1804.8	2045.38	1673.8	1841.73	1638.7	1976.21	1700.45	2054.17	2089.64	1869.61	2074.2	988.437	952.685	1401.34	1376.04	1030.6	1322.22	1814.38	1794.49	1789.44	-	1.49519	0.000162785	1.56686	0.647877	up	1.42947	3.73296e-05	1.66366
C18_positive	MW0015782	Androstanedione	Hormones and hormone related compounds	Hormones and hormone related compounds	激素及激素相关物质	C19H28O2	577.419	288.209	10.8249	2M+H	9.97318	2	0.8624	rp	846-46-8	222865	HMDB0000899	5855	C00674	97299.7	97355.5	107294	99761.6	95409.9	108588	111290	97246	109246	102457	114526	100373	97388.9	95969.1	97805.5	93598.6	88958	100028	96161.5	96798.6	95898.5	ko00140,ko01100	-	-	-	-	-	1.16228	0.0128194	1.107
C18_positive	MEDL02151	3'-Adenylic acid	Nucleotide and Its metabolites	Nucleotide and Its metabolites	核苷酸及其代谢物	C10H14N5O7P	348.071	347.063	3.0522	M+H	0.289729	1	0.9363	rp	84-21-9	41211	HMDB0003540	-	C01367	76013.5	109125	78019.9	78179.8	99793.4	107979	87034.8	103944	93494.7	81304.9	82908.3	101118	96873.4	139674	112268	104312	110966	142147	105682	110066	109631	ko00230,ko01100	1.10222	0.0265877	0.777513	-0.363062	down	1.13025	0.0178529	0.778495
C18_positive	MW0138722	kuwanon J	Heterocyclic compounds	Heterocyclic compounds	杂环化合物	C40H38O10	679.24	678.246	11.6985	M+H	24.4578	3	0.5119	rp	83709-26-6	10394786	HMDB0030112	-	-	11861	8104.8	12226.7	13890.1	12561.6	10020.4	11383.3	12769.1	10795.8	14213.2	11769.1	11199.2	791.834	1498.76	755.498	419.668	370.659	693.986	10178.2	10102.8	10158.9	-	1.66935	3.52826e-05	15.1564	3.92185	up	1.57167	7.96473e-07	15.9213
C18_positive	MEDP0250	Riboflavin	CoEnzyme and vitamins	CoEnzyme and vitamins	辅酶和维生素	C17H20N4O6	377.146	376.138	3.2347	M+H	1.47276	1	0.9082	rp	83-88-5	493570	HMDB0000244	-	C00255	25266.6	13866.5	23619.6	25874.5	28222.6	14454.8	38167.8	35054.9	33889.5	40221.9	33691.5	30294.1	13821.2	16698.3	18801.8	24367	15184.9	19294	26924	27231.2	26817.7	ko00740,ko01100,ko01240,ko02010,ko04977	-	-	-	-	-	1.46553	9.74425e-06	1.95364
C18_positive	MW0013368	28-Homobrassinolide	Aldehyde,Ketones,Esters	Esters	酯类	C29H50O6	495.373	494.361	7.8494	M+H	11.7561	3	0.8131	rp	82373-95-3 | 74174-44-0	11038340	HMDB0030423	-	-	82975.8	80404	82386.8	81034.4	84236.2	80058.9	82548.3	82992.4	82973.1	83892.4	84273	81143.6	77317.7	75380.2	77741.7	81947	75734.8	77121.4	84072.6	84501.9	84424.7	-	1.31886	0.00507102	1.05557	0.0780217	up	1.34864	0.00130585	1.07003
C18_positive	MW0114484	Furan-2,5-dicarbaldehyde	Heterocyclic compounds	Heterocyclic compounds	杂环化合物	C6H4O3	124.024	124.016	0.5596	M+	21.9308	2	0.5115	rp	823-82-5 | 163857-09-8	69980	-	263632	C20899	716536	674036	698420	559104	575614	763340	562056	533049	488805	422194	420464	542798	734596	759215	867402	583644	815171	909370	683921	685557	682654	-	-	-	-	-	-	1.3713	0.000843368	0.635921
C18_positive	MW0017091	Cholic acid	Bile acids	Bile acids	胆汁酸	C24H40O5	373.274	408.288	6.8602	M+H-2H2O	1.325	3	0.8387	rp	81-25-4	221493	HMDB0000619	206	C00695	540.731	113.759	521.021	691.096	7308.18	316.783	211.46	2995.64	527.566	1962.8	13909.7	206.928	244.745	8015.92	15488.4	26587.6	11580.9	5951.88	5882.25	5857.23	5856.88	ko00120,ko01100,ko04976	1.09577	0.0465331	0.139851	-2.83804	down	-	-	-
C18_positive	MW0007090	Etobenzanid	Benzene and substituted derivatives	Benzene and substituted derivatives	苯及其衍生物	C16H15Cl2NO3	378.014	339.043	5.6979	M+K	17.6159	2	0.654	rp	79540-50-4	12771065	-	-	C18500	15933.6	13464.9	14223.9	13305.8	13778.8	14049.1	12185.4	11946.6	12170.7	12635.9	11917.9	12090.4	11758.6	12032.5	12787.8	11226.6	13957.5	12364.3	14057.7	13907.7	13546.9	-	1.21685	0.00896005	1.14339	0.193313	up	-	-	-
C18_positive	MW0109041	Pantothenic acid	CoEnzyme and vitamins	CoEnzyme and vitamins	辅酶和维生素	C9H17NO5	220.119	219.111	2.3145	M+H	0.892854	1	0.8907	rp	79-83-4	6613	HMDB0000210	-	C00864	134369	65182.1	128184	93949.1	86783.9	67177.5	117792	107197	84553.1	88735.3	80059.8	74635.8	146579	122829	159136	125124	132036	126450	115063	114659	113795	ko00410,ko00770,ko01100,ko01240,ko04977	1.15435	0.0210846	0.708789	-0.496571	down	1.31113	0.000791936	0.680872
C18_positive	MW0012935	(2r)-3-(Hexadecyloxy)-2-methoxypropyl 2-(trimethylammonio)ethyl phosphate	GP	PC	磷脂酰胆碱	C25H54NO6P	534.318	495.369	7.8638	M+K	22.843	2	0.8199	rp	78858-44-3	127599	-	43417	-	3457.23	3774.04	4616.74	4678.94	4587.1	2857.97	4114.44	12462.9	7944.29	6786.12	6816.65	5514.74	4290.83	5060.77	4070.39	4287.28	4616.12	5077.03	4357.66	4382.29	4324.28	-	-	-	-	-	-	-	-	-
C18_positive	MEDP0827	3,5,5-Trimethyl-2-cyclohexen-1-one	Aldehyde,Ketones,Esters	Ketones	酮类	C9H14O	139.112	138.105	5.9412	M+H	0.496512	1	0.8487	rp	78-59-1	6544	HMDB0031195	-	C14743	42125.5	42095.6	40773.7	38213.5	39282.8	36907.3	38794.7	37343.7	38236.5	40692	40004.2	37210.5	35298.4	36400.6	37008.2	35217	36356.4	40267.8	26769.3	26852.6	27012.3	-	1.13684	0.0217488	1.08547	0.118319	up	-	-	-
C18_positive	MW0127114	Tribufos	Aldehyde,Ketones,Esters	Esters	酯类	C12H27OPS3	315.109	314.096	3.0522	M+H	13.7142	2	0.8807	rp	78-48-8	5125	-	44546	-	36184.5	28089.8	23955	23462.3	33475.8	22351.6	22730	24794.3	21529.2	21656	24008.2	21339.2	16769.9	19702.9	15996.3	18628.6	19892.1	18750.5	31951.1	31639.4	29828.9	-	1.41147	0.00821189	1.5265	0.61023	up	1.33047	0.000531897	1.23981
C18_positive	MW0010635	Occidentoside	Flavonoids	Flavonoid	黄酮	C36H32O15	705.185	704.174	0.7564	M+H	6.48532	3	0.7472	rp	77782-91-3	6440594	HMDB0030574	-	-	297550	248478	278563	222961	227763	218388	227620	189370	153320	167889	134788	197714	229192	275240	261939	187368	305918	291368	247468	239739	245104	-	-	-	-	-	-	1.18054	0.00568053	0.690318
C18_positive	MEDN0494	8,15-DiHETE	FA	FFA	游离脂肪酸	C20H32O4	359.217	336.23	12.0018	M+Na	5.88823	2	0.9268	rp	77667-08-4	53480358	HMDB0010219	-	-	6456.97	4846.56	7794.67	5674.92	7602.49	6474.52	8954.51	7851.55	8787.94	11638.5	9456.07	7610.05	1286.39	742.494	801.527	439.129	282.696	383.183	6618.98	6616.4	6538.98	-	1.63816	1.80459e-05	9.87191	3.30333	up	1.5576	1.45081e-05	13.7974
C18_positive	MW0053902	1-O-Hexadecyl-2-acetyl-sn-glycerol	GL	DG	甘油二酯	C21H42O4	341.306	358.308	9.5954	M+H-H2O	3.44682	2	0.9167	rp	77133-35-8	11024766	-	43452	-	10428.9	10983.8	8695.3	9695.95	11565.5	4654.74	11855	16245.9	15463.6	18666.4	13323.7	12496.5	746.94	2221.72	3891.97	8491.78	3265.41	2395.25	11820.7	11619.1	11739.4	-	1.25668	0.00294648	2.66616	1.41476	up	1.32775	2.43197e-05	4.1903
C18_positive	MW0119640	3-Indoleacetonitrile	Heterocyclic compounds	Indole and Its derivatives	吲哚及其衍生物	C10H8N2	157.076	156.069	2.4998	M+H	0.125	3	0.9621	rp	771-51-7	351795	HMDB0006524	-	C02938	3126.38	2177.05	2744.65	1536.72	2805.26	2662.68	2767.67	3082.47	3250.8	3026.25	2927.92	3184.31	1319.59	1090.55	2047.65	1661.63	1362.55	1302.49	1961.79	2223.31	2062.69	ko00380,ko01100	1.31945	0.00450445	1.71357	0.777002	up	1.48448	1.25446e-05	2.07633
C18_positive	MW0103048	Ursolic acid	Terpenoids	Triterpene	三萜	C30H48O3	439.357	456.36	8.3802	M+H-H2O	0.300621	2	0.7039	rp	77-52-1	64945	HMDB0002395	-	C08988	260192	255777	262031	265498	254182	258739	249370	242135	249998	241897	259562	254435	265085	264245	258985	267851	259518	257627	262353	263505	262594	-	-	-	-	-	-	1.24516	0.00462687	0.951749
C18_positive	MEDP1348	LPC(16:1/0:0)	GP	LPC	溶血磷脂酰胆碱	C24H48NO7P	494.324	493.317	7.9857	M+	1.90559	1	0.8125	rp	76790-27-7	24779461	HMDB0010383	-	C04230	68668.3	108415	119089	77198.4	106082	99388.3	203071	164990	184188	161930	114672	139484	332592	371271	201909	95236.9	208172	283515	177413	177232	177940	ko00564,ko05231	1.35148	0.0131504	0.387782	-1.36668	down	-	-	-
C18_positive	MW0159784	Orthophosphate	Organic acid and Its derivatives	Organic acid and Its derivatives	有机酸及其衍生物	H3PO4	98.9839	97.9769	0.8041	M+H	0.160689	3	0.8496	rp	7664-38-2	-	HMDB02142	-	C00009	67867.3	64160	82056.9	77413.4	115637	83055.8	74937	74760.8	85966.7	116793	93304.2	110352	77524.3	74484.4	69124.8	76134.9	65086.4	77064.8	95476.4	97039.7	92791.1	ko00190,ko02010,ko04928,ko04978,ko05012,ko05022	-	-	-	-	-	1.03379	0.0429472	1.26557
C18_positive	MW0102919	Triamcinolone acetonide	Hormones and hormone related compounds	Hormones and hormone related compounds	激素及激素相关物质	C24H31FO6	519.19	434.211	10.7294	M+K+HCOOH	18.5494	2	0.798	rp	76-25-5	6436	-	2903	C08183	8418.54	7563.15	8955.4	8470.01	7606	9366.19	9260.8	7515.7	7644.66	10101.6	6738.74	8156.96	6937.03	6200.43	6035.98	6254.9	5875.06	4800.03	8421.58	8355.95	8322.08	-	1.48011	0.000169123	1.39542	0.480695	up	1.2566	0.00516381	1.3688
C18_positive	MW0169283	2-Amino-1-phenylethanol	Alcohol and amines	Alcohols	醇类	C8H11NO	120.081	137.084	2.0154	M+H-H2O	1.18221	1	0.9074	rp	7568-93-6	1000	HMDB0001065	59	C02735	422046	397095	457785	423178	348013	419506	486163	488082	506517	561066	595167	552372	305745	296034	299362	271875	297678	310525	432860	432886	431304	-	1.58245	0.000288829	1.38536	0.470257	up	1.56647	1.9485e-05	1.79055
C18_positive	FDATN00053	Fludarabine phosphate	Others	Medicine	药物	C10H13FN5O7P	286.086	365.054	1.8684	M+H	20.9363	1	0.8008	rp	75607-67-9	30751	HMDB0015206	-	-	17947.1	11733.5	18680.7	14841.9	9915.64	14323.4	14805.9	11427	11939.6	9818.79	10461.8	10339	17993.3	15303.4	15925.1	12514.5	14941.2	14673	14545.1	14542.3	14549.8	-	-	-	-	-	-	1.19247	0.00464948	0.753056
C18_positive	MW0007425	Isopropamide	Benzene and substituted derivatives	Benzene and substituted derivatives	苯及其衍生物	C23H33N2O+	353.267	353.259	11.1685	M+H	21.1205	2	0.8175	rp	7492-32-2	3775	HMDB0015562	-	C07055	95516.2	84756.1	105404	90339.8	101258	94052.9	98625.6	114514	111346	127343	103650	104477	71333.6	84326.1	72806.5	73803.2	66044	64182.3	100505	100644	99851.1	-	1.48786	0.000257338	1.321	0.401629	up	1.49162	4.07293e-05	1.52592
C18_positive	MW0158342	Tylactone	Aldehyde,Ketones,Esters	Ketones	酮类	C23H38O5	395.277	394.272	9.443	M+H	4.65484	3	0.5436	rp	74758-60-4	10250053	-	-	C12000	106071	114410	122281	119909	107236	134469	92854.3	109518	97509.7	100838	110601	110483	105155	121672	90143.3	100307	104157	107336	63893.8	63323.6	63104.5	ko01100	-	-	-	-	-	-	-	-
C18_positive	MW0013385	Platelet activating factor	GP	PC	磷脂酰胆碱	C26H54NO7P	546.353	523.364	9.6563	M+Na	0.549617	2	0.9693	rp	74389-68-7	108156	HMDB0062195	-	-	152949	157486	143638	154775	176662	161099	209741	262490	256846	304369	241292	210954	98987	104667	107905	121674	110329	118430	184093	186668	184564	-	1.6131	1.14622e-05	1.42994	0.515956	up	1.54492	0.000143714	2.24427
C18_positive	MW0151906	Janthitrem C	Heterocyclic compounds	Heterocyclic compounds	杂环化合物	C37H47NO4	570.353	569.351	9.154	M+H	9.48564	3	0.6337	rp	73561-91-8	156106	HMDB0040684	-	C20601	50785.3	51776.7	54466.9	24258.9	32108.3	74309.8	30381.7	24820.2	22033.3	13666.7	12087.7	42106.1	48183.4	45942.4	55874.9	18909.2	38973.6	84605.2	40577.8	41019.2	41002.2	-	-	-	-	-	-	-	-	-
C18_positive	MW0151905	Janthitrem B	Heterocyclic compounds	Heterocyclic compounds	杂环化合物	C37H47NO5	568.338	585.345	8.6076	M+H-H2O	8.60881	3	0.701	rp	73561-90-7	156105	HMDB0030528	-	C20600	428618	358500	384628	212276	293022	598886	276954	235587	150542	150018	203712	298500	125141	144991	152478	53239.6	98735.6	118719	264304	263124	261978	-	1.48276	0.0035821	3.28272	1.71489	up	1.18376	0.00795777	1.89716
C18_positive	MW0063771	Terretonin	Alcohol and amines	Alcohols	醇类	C26H32O9	489.218	488.205	11.22	M+H	11.232	2	0.7599	rp	71911-90-5	109374149	HMDB0035860	-	-	37200.1	32930	40009.6	37853.6	39149.1	33234.4	41322.5	38101	37510.5	42811.4	35445.5	34373.1	28288.4	28043.3	27595	33803.6	23470.1	25025	40360.3	39961.1	39943.9	-	1.43472	0.00082126	1.32577	0.406831	up	1.37614	0.000326955	1.38104
C18_positive	MW0054716	Medroxyprogesterone acetate	Hormones and hormone related compounds	Hormones and hormone related compounds	激素及激素相关物质	C24H34O4	431.215	386.246	11.0473	M-H+2Na	4.88799	2	0.9149	rp	71-58-9	6279	-	-	C08150 | C76275	26649.8	19007.8	29091.9	23843.1	23898.2	20407.7	25553.4	26758.9	25663.1	28930.7	26522.9	29077.2	12201.4	21302.6	23805.8	21281.9	19438.7	23480.2	39725.9	39729.1	39531.4	-	-	-	-	-	-	1.08815	0.00930878	1.33738
C18_positive	MW0107334	L-Histidine	Amino acid and Its metabolites	Amino acids	氨基酸	C6H9N3O2	156.077	155.07	0.6209	M+H	0.746008	1	0.9506	rp	71-00-1	6274	HMDB0000177	21	C00135	141444	138038	141515	161674	142991	141089	139830	136788	130422	130686	137370	130970	121145	139178	142792	118834	136521	121852	140905	141598	141337	ko00340,ko00410,ko00470,ko00970,ko01100,ko01230,ko02010,ko04974,ko05230	1.08874	0.0278549	1.11076	0.151547	up	-	-	-
C18_positive	MW0115436	Tubocurarine chloride	Heterocyclic compounds	Heterocyclic compounds	杂环化合物	C37H41N2O6+	609.295	609.297	9.811	M+H	2.41111	2	0.8443	rp	6989-98-6	6000	HMDB0015330	-	C07547	8963.99	7944.42	7452.72	5870.26	8018.11	5952.28	9701.31	10489.9	9353.7	10145.4	7451.11	8056.71	4466.06	3949.89	7356.88	6365.76	5440.21	3530.49	9799.21	9981.58	9876.86	-	1.12078	0.0201119	1.42085	0.506758	up	1.31639	0.000485556	1.77433
C18_positive	MW0012919	LPE(18:0/0:0)	GP	PC	磷脂酰胆碱	C23H48NO7P	526.288	481.317	9.8066	M-H+2Na	0.114006	3	0.9787	rp	69747-55-3	9547068	HMDB0011130	-	-	118046	98837.2	100324	79694.8	99849.5	77671.1	117696	127351	114778	134916	99687.2	98769.5	62317.9	57728.2	96862	79210.6	67116.5	53394.7	121332	121308	120362	-	1.17894	0.0152752	1.37874	0.463347	up	1.35592	0.000411444	1.66382
C18_positive	MW0006725	Deoxynojirimycin Tetrabenzyl Ether	Benzene and substituted derivatives	Benzene and substituted derivatives	苯及其衍生物	C34H37NO4	524.278	523.272	7.8026	M+H	2.96567	2	0.7488	rp	69567-11-9	11027759	-	45345	-	49259.8	50964.6	43496.6	37539	18960.8	41343	31762.9	33878	20556.7	12981	17262.1	14464.5	11924.3	14436.8	11124.8	5450.28	6662.94	5452.72	32125.4	32975	32721.8	-	1.54395	0.000736747	4.38793	2.13354	up	1.23938	0.0160262	2.37785
C18_positive	MW0127047	Gamma-Caprolactone	Aldehyde,Ketones,Esters	Esters	酯类	C6H10O2	115.075	114.068	3.6248	M+H	1.42984	1	0.9498	rp	695-06-7	12756	HMDB0003843	-	-	41036.4	39102.1	40216.2	38135.7	37779	34025.6	37910.3	40319.4	40531.7	40552.9	39091.4	41450.7	42666.4	41856.3	38914.6	44088.8	42778.6	41681.2	30394.5	30635.4	30408.9	-	1.14062	0.0165438	0.91392	-0.12986	down	-	-	-
C18_positive	MW0055368	Norethindrone	Hormones and hormone related compounds	Hormones and hormone related compounds	激素及激素相关物质	C20H26O2	299.196	298.193	10.9564	M+H	12.6379	2	0.9018	rp	68-22-4	6230	HMDB0014855	-	C05028	142313	116013	190421	126082	141008	151672	219844	173293	179139	218921	163070	171470	97696.6	96223.3	85763.7	58323.1	60690.5	53374.9	151435	151146	151064	-	1.45192	0.000495659	1.91896	0.940325	up	1.49592	8.98e-06	2.49017
C18_positive	MEDP1333	LPC(0:0/20:4)	GP	LPC	溶血磷脂酰胆碱	C28H50NO7P	545.343	543.332	8.2439	M+H	8.42925	1	0.801	rp	67341-29-1	52924038	HMDB0061699	-	-	710597	483890	528076	329871	404589	1.07202e+06	427541	436164	271025	391273	439366	388268	221699	293044	313021	104687	191149	98383.7	436741	439458	437266	-	1.33414	0.0157766	2.88796	1.53005	up	1.19748	0.00245553	1.92608
C18_positive	MEDP0322	L-Homoserine	Amino acid and Its metabolites	Amino acids	氨基酸	C4H9NO3	120.065	119.058	0.7439	M+H	0.85	3	0.9305	rp	672-15-1	12647	HMDB0000719	5687	C00263	11513.1	16520.1	16562.2	13866.8	15591.4	15357.6	14051.1	16592.2	17616.2	11778.2	15303.8	15802	11079.1	10808.8	11786.7	13060	12782	11330.7	15429.9	15450.1	15078.2	ko00260,ko00270,ko00300,ko00920,ko01100,ko01230	1.26855	0.00905348	1.26203	0.335741	up	1.19644	0.00806068	1.28648
C18_positive	MW0169182	Fluocinolone acetonide	Hormones and hormone related compounds	Hormones and hormone related compounds	激素及激素相关物质	C24H30F2O6	453.199	452.201	10.4417	M+H	18.5496	2	0.6632	rp	67-73-2	6215	-	-	-	4403.23	2713.4	6942.58	4588.01	5874.3	5415.69	3920.84	8527.37	5034.1	5421.78	7858.37	8511.41	627.984	636.058	384.182	123.42	283.128	388.789	2323.54	1514.46	2089.42	-	1.61898	0.000502492	12.2515	3.61488	up	1.541	0.000615	16.0724
C18_positive	MEDP1847	5-Hydroxymethyl-2-furancarboxaldehyde	Aldehyde,Ketones,Esters	Aldehydes	醛类	C6H6O3	275.053	126.032	0.8041	2M+Na	2.30273	2	0.7317	rp	67-47-0	237332	HMDB0034355	-	C11101	45746.3	50896.1	55212.3	37829.6	52298.1	41497.2	35939	44018	28763.3	38607.5	31854	38792.2	4682.59	8669.96	12399.4	24773.8	8301.25	8679.29	35312	34966.1	34569.2	-	1.55795	4.04006e-06	4.19931	2.07015	up	1.3721	5.79511e-05	3.22894
C18_positive	MW0169988	Uracil	Nucleotide and Its metabolites	Nucleotide and Its metabolites	核苷酸及其代谢物	C4H4N2O2	113.034	112.027	1.2061	M+H	0.699394	1	0.9527	rp	66-22-8	1174	HMDB0000300	258	C00106	78499.6	40429.3	81213	87903.7	64906.8	47244.1	73780.9	90223.9	76318.2	88886.2	75607.2	79562	51458.4	43953.8	51794.7	74304.6	47468.6	53373.9	69050.9	69523.2	68905.6	ko00240,ko00410,ko00770,ko01100,ko01232	-	-	-	-	-	1.34565	0.000653332	1.50263
C18_positive	MW0053506	Germanicol cinnamate	Aldehyde,Ketones,Esters	Esters	酯类	C39H56O2	557.446	556.428	10.23	M+H	18.8584	3	0.6008	rp	65883-48-9	131751572	HMDB0034514	-	-	302329	298658	304677	298819	299756	294750	298801	289787	304404	298076	289655	307994	292213	295203	295918	273745	275002	261271	298843	298642	293410	-	1.15207	0.0283982	1.06238	0.0873042	up	-	-	-
C18_positive	MW0103635	Nicotinic acid adenine dinucleotide	Nucleotide and Its metabolites	Nucleotide and Its metabolites	核苷酸及其代谢物	C21H27N6O15P2+	664.117	665.101	1.1523	M+H	3.15761	1	0.9156	rp	6450-77-7	165491	HMDB0001179	4234	C00857	10213	11123.4	10095.1	7737.28	10013.3	12626.8	4550.58	6905.74	4965.55	3766.65	3198.98	4211.85	13930.2	15367.3	9790.93	10973.5	13745.4	25735	13429.2	13477.1	12717.6	ko00760,ko01100,ko01240	-	-	-	-	-	1.43775	0.00593426	0.308227
C18_positive	MW0156578	Scutianine F	Heterocyclic compounds	Heterocyclic compounds	杂环化合物	C38H45N5O5	652.357	651.342	9.154	M+H	8.75548	3	0.6401	rp	64309-19-9	5281596	-	-	C10014	11425.1	12381	13067.2	4582.46	8394.59	17746	7788.79	5631.46	4306.46	4756.43	4221.01	12550.2	13517.1	11048.5	16264.9	6684.32	11054.2	12442	9329.86	9340.85	9413.73	-	-	-	-	-	-	1.09362	0.0169157	0.552792
C18_positive	MEDP1136	D-Fructose-6-phosphate	Carbohydrates and Its metabolites	Phosphate sugars	磷酸糖	C6H13O9P	261.038	260.03	0.8041	M+H	2.99407	1	0.8415	rp	643-13-0	439160	HMDB0000124	5159	C00085	29044.6	31336.3	24642.4	30910.9	25263.7	26140.7	23590.2	19470.1	25716.9	21605.2	26341.8	24049.4	29834.8	28412.9	21451.9	26809.4	25590.1	24995.2	26583.5	26449.5	25973.9	ko00052,ko00500,ko01100,ko01200,ko04152,ko04922,ko04931,ko05230,ko05415	-	-	-	-	-	-	-	-
C18_positive	MW0012985	7-[2-(3-Hydroxyoctyl)-5-oxopyrrolidin-1-YL]heptanoic acid	FA	Oxidized lipids	氧化脂质	C19H35NO4	342.271	341.257	10.3357	M+H	14.4056	2	0.7704	rp	64054-40-6	44269516	-	45720	-	13109.3	13494.7	13588.3	13764.7	14103.3	12918.2	12125.8	13276.9	13078.2	12580.4	12858.1	13190.4	13275.1	12763.5	12866.4	11987.7	12039	11847.2	12953.2	13060.8	13026.1	-	1.27429	0.00658692	1.08291	0.114907	up	-	-	-
C18_positive	MW0106767	gamma-Glutamylcysteine	Amino acid and Its metabolites	Small Peptide	小肽	C8H14N2O5S	233.059	250.062	0.8347	M+H-H2O	0.4	3	0.8025	rp	636-58-8	123938	HMDB0001049	5966	C00669	51549.5	57876.1	41637.6	44581.3	53614.8	62152.1	34555.4	45552.6	38505.5	19431.8	30726.4	36317.2	55755	99712.8	51178.4	27276	80405.7	77790.7	45369.1	45423.8	44701.4	ko00480,ko01100,ko01240,ko04216	-	-	-	-	-	1.02267	0.0299272	0.523028
C18_positive	MW0109196	L-Phenylalanine	Amino acid and Its metabolites	Amino acids	氨基酸	C9H11NO2	166.086	165.079	2.0154	M+H	0.332994	1	0.9847	rp	63-91-2	6140	HMDB0000159	28	C00079	290209	276401	321851	294021	241622	277537	339849	345378	355969	390918	426625	394810	214888	205066	210222	186298	204946	209109	296587	295897	295891	ko00360,ko00400,ko00470,ko00970,ko01100,ko01210,ko01230,ko02010,ko04974,ko04978,ko05230	1.57354	0.000366822	1.38285	0.467648	up	1.56469	2.71156e-05	1.83137
C18_positive	MW0108213	Methionine	Amino acid and Its metabolites	Amino acids	氨基酸	C5H11NO2S	150.058	149.051	1.1371	M+H	1.26485	1	0.9395	rp	63-68-3	6137	HMDB0000696	5664	C00073	50471.4	33761.3	52606.7	71718.9	35750.8	34535.9	81149.2	49211.3	49590.8	46260.5	54439.8	46202.8	25916.4	20646.2	23236.7	35607.4	14204.1	14188	37068.1	37082.4	36703.3	ko00270,ko00470,ko00970,ko01100,ko01210,ko01230,ko01240,ko01523,ko04974,ko04978,ko05230	1.3481	0.00864607	2.08406	1.0594	up	1.38455	0.000933359	2.44288
C18_positive	MW0108281	Methyl methoxyacetate	Aldehyde,Ketones,Esters	Esters	酯类	C4H8O3	247.058	104.047	0.8041	2M+K	0.835772	2	0.7263	rp	6290-49-9 | 115171-85-2	80507	-	-	-	23959.3	20837.7	35819.7	16279.7	21269.2	30452.7	18435.9	30554	31938.9	12281.9	17891.8	37833.7	11073.9	13558.1	7963.31	14536.1	10539.5	10139.6	18977.8	19287.3	18957.5	-	1.46536	0.004465	2.19167	1.13203	up	1.20177	0.0200171	2.19636
C18_positive	MW0141455	[4-[(4-acetamidobenzoyl)amino]phenyl] (Z)-7-[(1R,2R,3R)-3-hydroxy-2-[(E,3R)-3-hydroxy-4,4-dimethyloct-1-enyl]-5-oxocyclopentyl]hept-5-enoate	Hormones and hormone related compounds	Hormones and hormone related compounds	激素及激素相关物质	C37H48N2O7	615.344	632.346	9.3062	M+H-H2O	0.351308	2	0.7039	rp	62873-55-6	6449809	-	45607	-	29109.2	28853.9	27532.7	28221.8	27614.7	31498.2	30118	29517.5	30877.1	30523.1	36239.8	32023.9	29714.9	31818.5	33677.2	32819.7	31804.5	31552.4	31959.8	32270	31977.7	-	1.33059	0.00341207	0.903041	-0.147136	down	-	-	-
C18_positive	MW0113252	5-Methyl-2-furancarboxaldehyde	Aldehyde,Ketones,Esters	Aldehydes	醛类	C6H6O2	128.075	110.037	4.534	M+NH4	10.1247	1	0.6384	rp	620-02-0	12097	HMDB0033002	-	C11115	4092.61	2955.06	3572.32	3285.94	2426.62	2803.36	2195.57	2046.09	1877.1	2439.04	1099.25	2322.57	4552.27	5566.51	4700.8	5357.32	5823.79	7342.41	4601.46	4608.29	4475.74	-	1.47776	0.00104514	0.573909	-0.801106	down	1.4791	9.07308e-05	0.359283
C18_positive	MW0006930	Dopamine	Alcohol and amines	Polyamines	多胺	C8H11NO2	136.075	153.079	1.1523	M+H-H2O	0.797087	1	0.9099	rp	62-31-7	681	HMDB0000073	64	C03758	81814	74112.7	69214.7	56366.7	57199.2	65844.1	57322.6	60871.8	67088.4	53692.1	78052	57484.3	15615.8	511.56	16134.8	24723	10638.6	22905.1	60621.2	60427.1	60019.5	ko00350,ko01100,ko04024,ko04080,ko04540,ko04721,ko04728,ko04917,ko04976,ko05012,ko05030,ko05031,ko05032,ko05034	1.22738	2.28739e-06	4.46876	2.15987	up	1.10253	3.18281e-06	4.13693
C18_positive	ZINC8214406	Imperialine	Heterocyclic compounds	Heterocyclic compounds	杂环化合物	C27H43NO3	430.323	429.324	10.3206	M+H	20.3675	2	0.7927	rp	61825-98-7	442977	-	-	-	163376	168036	173110	171058	169575	170598	165474	164426	176144	172008	166095	164162	163400	164556	167942	163241	152059	156774	165081	165408	165078	-	1.16604	0.0196458	1.04936	0.0695114	up	-	-	-
C18_positive	MW0006166	Benzamidine	Benzene and substituted derivatives	Benzene and substituted derivatives	苯及其衍生物	C7H8N2	279.1	120.069	1.899	2M+K	1.7941	2	0.7234	rp	618-39-3	2332	HMDB0248970	-	C01784	1794.7	904.218	1962.78	3937.81	2649.77	530.402	5038.77	4761.89	8481	5717.14	5578.32	5836.14	697.88	173.235	852.381	1846.75	518.716	166.202	3191.96	3190.96	3221.04	-	-	-	-	-	-	1.4117	5.07109e-05	8.32242
C18_positive	MW0104770	2-Hydroxycinnamic acid	Benzene and substituted derivatives	Phenolic acids	酚酸类	C9H8O3	165.054	164.047	1.1523	M+H	0.064045	1	0.8988	rp	614-60-8	637540	HMDB0002641	6727	C01772	122835	95464.3	99438.4	80007.9	80963.9	97471.1	79017.7	85826.2	96707.3	72620.7	108244	81878.2	53097	30987.2	61564.1	38248.9	34382.4	43937.9	79272.6	78289.7	78240.8	ko00360,ko01100	1.54081	8.91694e-05	2.19734	1.13576	up	1.41936	0.000117844	1.99946
C18_positive	MW0142817	3beta-(1-Pyrrolidinyl)-5alpha-pregnane-11,20-dione	Aldehyde,Ketones,Esters	Ketones	酮类	C25H39NO2	386.297	385.298	10.3357	M+H	24.0696	3	0.7139	rp	61148-11-6	248263	-	-	-	68551.5	68322.2	70186.2	71417.5	74697.3	71700.1	69529.7	68856.1	73902.6	71948.7	68980.2	70327.9	70304.1	68509.2	69369	67617.2	66126.2	65099.1	68799.8	69061.2	68779.7	-	1.03035	0.0401178	1.04385	0.0619209	up	-	-	-
C18_positive	MW0103478	Adenosine monophosphate	Nucleotide and Its metabolites	Nucleotide and Its metabolites	核苷酸及其代谢物	C10H14N5O7P	348.071	347.063	1.1673	M+H	3.06303	1	0.9588	rp	61-19-8	6083	HMDB0000045	5111	C00020	72027.8	317358	63106	65658.5	60019.9	225590	48665.1	66484.8	47996.4	51059.5	35197.8	49738.4	608285	935962	585756	150466	657000	687361	312501	311357	308969	ko00230,ko01100,ko01232,ko01240,ko01523,ko04022,ko04024,ko04068,ko04150,ko04151,ko04152,ko04211,ko04740,ko04742,ko04923,ko04924,ko04925,ko04927,ko04928,ko04934,ko05012,ko05022,ko05032	1.36331	0.0046222	0.221738	-2.17308	down	1.48843	0.00312919	0.0825258
C18_positive	MEDN0006	L-Tyrosine	Amino acid and Its metabolites	Amino acids	氨基酸	C9H11NO3	182.081	181.074	1.1523	M+H	0.647441	1	0.9292	rp	60-18-4	6057	HMDB0000158	34	C00082	247226	184768	227318	179239	183097	192370	186351	183447	208317	191764	226545	188385	101870	66870.8	124786	79853.4	75030.4	96156.4	166436	166027	165328	ko00130,ko00261,ko00350,ko00360,ko00400,ko00730,ko00970,ko01100,ko01210,ko01230,ko01240,ko04728,ko04916,ko04917,ko04974,ko05012,ko05030,ko05031,ko05034,ko05230	1.58288	2.33691e-05	2.22933	1.15661	up	1.49841	3.18501e-06	2.17569
C18_positive	MW0114814	Melezitose	Carbohydrates and Its metabolites	Sugars	糖类	C18H32O16	543.132	504.169	0.7439	M+K	1.8724	2	0.9247	rp	597-12-6	92817	HMDB0011730	-	C08243	207673	162743	226795	171676	161232	170532	154705	128751	110490	130316	93613.5	133937	160794	189314	185664	143862	184496	188983	174205	168587	169799	-	-	-	-	-	-	1.25351	0.00145257	0.713896
C18_positive	MW0015405	11-Oxo-prosta-5Z,12E,14Z-trien-1-oic acid	Hormones and hormone related compounds	Hormones and hormone related compounds	激素及激素相关物质	C20H30O3	301.215	318.219	9.5954	M+H-H2O	3.85547	2	0.7226	rp	596104-94-8	58713917	-	45631	-	2810.35	665.604	3020.54	1840.27	2518.01	1168.8	1403.49	2967.81	1390.52	1674.54	2510.53	2258.33	4098.48	3822.98	5260.32	5554.87	4869.93	6278.28	3261.44	3242.16	3261.11	-	1.35076	0.000250867	0.40233	-1.31355	down	1.42854	0.000123308	0.408407
C18_positive	MW0003799	3-Amino-2-naphthoic acid	Benzene and substituted derivatives	Benzene and substituted derivatives	苯及其衍生物	C11H9NO2	188.071	187.063	2.4998	M+H	0.177923	1	0.6088	rp	5959-52-4	22244	-	34509	-	90375.5	73320.1	92752.4	69138.1	82283.2	79587.7	88639	104187	106390	96234.9	94032.1	96929.3	43058.3	41252.3	58992.1	46141.3	43216	59375.2	77969.1	78083.4	78720.1	-	1.53578	8.09095e-05	1.66917	0.739133	up	1.52505	7.67056e-07	2.00802
C18_positive	MW0168353	Megestrol acetate	Hormones and hormone related compounds	Hormones and hormone related compounds	激素及激素相关物质	C24H32O4	407.215	384.23	11.1838	M+Na	12.3275	2	0.8306	rp	595-33-5	11683	-	-	C08151	83958.1	69411.8	73340.2	74542.2	77631	65580.6	77766.6	76017.6	82805.7	98762.8	83471.7	78891.7	60101.3	60290.2	60157.2	68173.2	49406.5	54159.9	76223.5	75837	75559.8	-	1.37822	0.00193595	1.26165	0.33531	up	1.41169	0.000255312	1.41281
C18_positive	MW0011465	(8'R)-Neochrome	Others	Others	其他	C41H58O3	581.429	598.439	8.7285	M+H-H2O	8.02619	3	0.7358	rp	59491-56-4	131750958	HMDB0030100	-	-	17588.6	19918	25792.7	17808.9	17664.1	23354.8	53843.6	48071.7	51957	47953.4	49014.8	33797.3	17256.7	25896.6	15238.3	716.519	15227.4	12117.9	29620.5	30104.6	29587.9	-	-	-	-	-	-	1.11661	2.35937e-05	3.29239
C18_positive	MW0126003	Oxindole	Heterocyclic compounds	Indole and Its derivatives	吲哚及其衍生物	C8H7NO	175.086	133.053	2.4998	M+CH3CN+H	0.4	3	0.8362	rp	59-48-3	321710	HMDB0061918	-	C12312	3791.97	3323.31	3620.21	3196.95	3489.85	3284.56	3690.51	3951.53	4198.6	3972.08	3665.07	3516.74	2204.16	1845.53	2694.37	2424.86	1200.7	2571.27	3687.55	3700.49	3611	-	1.36594	0.00137627	1.60011	0.678171	up	1.35539	0.000277667	1.77689
C18_positive	MW0169991	Uridine	Nucleotide and Its metabolites	Nucleotide and Its metabolites	核苷酸及其代谢物	C9H12N2O6	245.077	244.07	1.2061	M+H	0.865363	1	0.977	rp	58-96-8	6029	HMDB0000296	90	C00299	33757.8	16928.3	34181.3	33666.2	28766.4	18116.4	31350.5	39383.8	29426.4	36926.4	31539.5	32011.3	22200.8	16680.9	24046.1	32592.7	19938	22917.8	28492.2	28582	28356	ko00240,ko01100,ko01232,ko02010	-	-	-	-	-	1.21688	0.00378442	1.44994
C18_positive	MW0168692	Adenosine	Nucleotide and Its metabolites	Nucleotide and Its metabolites	核苷酸及其代谢物	C10H13N5O4	268.104	267.097	1.9296	M+H	2.27237	1	0.9747	rp	58-61-7	60961	HMDB0000050	86	C00212	73613.4	141098	52902.1	104409	63858.7	111209	59463	53315.4	51022	53427	64210.7	72539.7	174521	225182	169259	150740	187248	181152	113952	113582	113675	ko00230,ko01100,ko01232,ko02010,ko04022,ko04024,ko04071,ko04080,ko04270,ko04923,ko04924,ko05012,ko05032,ko05034	1.40581	0.000452149	0.502793	-0.991962	down	1.56148	2.41975e-05	0.325316
C18_positive	MW0062242	9-OXO-11alpha,15S-DIHYDROXY-PROSTA-5Z,13E-DIEN-1-OIC ACID, (4-ACETYLAMINO) PHENYL ESTER	Hormones and hormone related compounds	Hormones and hormone related compounds	激素及激素相关物质	C28H39NO6	468.273	485.278	8.6748	M+H-H2O	3.43816	2	0.8155	rp	57790-52-0	23424546	-	-	-	12819.7	11117.3	16894.5	11730	16718.2	11769.5	15546.1	20037	24900.3	21084	17413.8	19645.1	11338.6	9981.09	10626.7	7087.89	10864.8	8470.56	16271.2	16057.9	16124.5	-	1.17817	0.0160527	1.38855	0.473578	up	1.47398	0.000188837	2.03233
C18_positive	MW0009160	Noroxycodone	Benzene and substituted derivatives	Benzene and substituted derivatives	苯及其衍生物	C17H19NO4	603.268	301.131	11.5622	2M+H	5.33345	2	0.8176	rp	57664-96-7	5489120	HMDB0041960	-	-	17572.8	21901.7	28033.1	23470	26759.1	31147.9	22356.3	31790.3	37705.5	21258.2	26216.3	47299.9	94.5834	57.5721	172.101	55.3109	17.2717	6121.94	15611.9	15917.1	16571.3	-	1.5432	8.80064e-06	22.8393	4.51345	up	1.44612	0.000524756	28.6291
C18_positive	MW0116858	1-Acetylindole	Heterocyclic compounds	Indole and Its derivatives	吲哚及其衍生物	C10H9NO	160.076	159.068	2.4998	M+H	0.214796	1	0.8301	rp	576-15-8	68470	-	34502	-	10203.9	8770.18	10297.2	8233.56	9220.16	8980.22	9874.4	10009.9	11096.2	10678.7	9684.69	9856.52	6085.71	5747.1	7734.49	6255.81	6161.91	7011	8774.57	8772.34	8812.08	-	1.52993	0.00010513	1.42849	0.514487	up	1.51598	3.1639e-06	1.5694
C18_positive	MW0012443	15d-Prostaglandin A1	Hormones and hormone related compounds	Hormones and hormone related compounds	激素及激素相关物质	C20H30O3	301.211	318.219	11.7895	M+H-H2O	13.3402	2	0.9021	rp	573951-20-9	16061103	-	36218	-	775667	575340	825768	603887	684474	638746	786146	771046	612006	878308	682928	665274	393286	385946	380295	397311	336733	276484	628412	628508	625790	-	1.58545	0.000156961	1.89114	0.919258	up	1.51256	5.45628e-05	2.02562
C18_positive	MW0111350	Alpha-Linolenoyl ethanolamide	Alcohol and amines	Amines	胺类	C20H35NO2	385.274	321.267	8.1836	M+CH3CN+Na	21.7328	2	0.5135	rp	57086-93-8	5283449	HMDB0013624	36742	C13828	106414	84323.1	77264.9	58639.5	59228.1	71067.4	51955.8	50726	23621.5	39285	44539.3	42144.5	24909.3	42657.5	27487.2	15630.1	16279.1	28307.5	58317.8	58717.7	58722	-	1.5336	0.000350774	2.94284	1.55721	up	1.06389	0.0194949	1.62472
C18_positive	MW0110322	Urea	Alcohol and amines	Amines	胺类	CH4N2O	61.0392	60.0324	0.789	M+H	0.881302	1	0.6955	rp	57-13-6	1176	HMDB0000294	6	C00086	12324.6	7607.35	14437.6	10302.6	8772.44	14186.9	11814.5	13433.7	13090.3	10575.3	7956.39	8988.49	13200.1	12028.8	17638.5	15078.3	16430.9	16329.6	14697	14210.2	14107.9	ko00220,ko00230,ko00240,ko00330,ko00780,ko01100,ko02010,ko05120	1.09718	0.0256483	0.745609	-0.423509	down	1.13063	0.00800981	0.726065
C18_positive	MW0016395	Carbenoxolone	Benzene and substituted derivatives	Benzene and substituted derivatives	苯及其衍生物	C34H50O7	593.341	570.356	8.8812	M+Na	9.23965	2	0.8971	rp	5697-56-3	636403	-	-	-	28941	20915.1	28053.9	21521.8	25012.5	31926.6	33983.6	35097.1	17620.4	35766.1	23576.3	40235	3255.08	3917.62	2409.07	3806.92	1129.15	1391.34	25949.8	27940.8	27642.7	-	1.64626	1.98679e-05	9.82898	3.29704	up	1.53014	0.000403286	11.7089
C18_positive	MW0000250	Ergosine	Alkaloids	Alkaloids	生物碱	C30H37N5O5	548.275	547.279	8.1836	M+H	20.8024	2	0.8021	rp	561-94-4	105137	-	-	C09167	505106	454961	427679	344928	336721	436125	309303	301321	172378	234480	270183	324413	252300	260746	185291	113583	126246	177439	337869	336474	336326	-	1.48708	8.72409e-05	2.24588	1.16728	up	-	-	-
C18_positive	MW0169369	L-Lysine	Amino acid and Its metabolites	Amino acids	氨基酸	C6H14N2O2	147.113	146.106	0.6209	M+H	1.50902	1	0.948	rp	56-87-1	5962	HMDB0000182	5200	C00047	64940.9	51541.9	59208.4	57171.6	59071.4	59950.9	49760.5	57756.2	57415.7	52500.9	54135.5	52569.7	53349.4	33827.1	45403.7	43638.6	51885.2	44172.7	55440.8	55447.8	55310.1	ko00300,ko00310,ko00470,ko00780,ko00970,ko01100,ko01210,ko01230,ko02010,ko04974	1.27568	0.00386529	1.29238	0.370031	up	1.00673	0.0280551	1.19048
C18_positive	FDATN01488	L-Glutamic acid	Amino acid and Its metabolites	Amino acids	氨基酸	C5H9NO4	148.06	147.053	0.759	M+H	1.23328	1	0.945	rp	56-86-0	33032	HMDB0000148	-	C00025	71770.2	90164.3	78878.1	133632	158026	85204.3	136709	177589	202130	99618.9	151909	152931	54149.4	53257.9	29115.7	79775.3	62546.9	64267.1	106221	105459	106241	ko00220,ko00250,ko00330,ko00340,ko00430,ko00470,ko00480,ko00524,ko00630,ko00650,ko00660,ko00860,ko00910,ko00970,ko01100,ko01200,ko01210,ko01230,ko01240,ko02010,ko04068,ko04072,ko04080,ko04216,ko04540,ko04713,ko04720,ko04721,ko04723,ko04724,ko04727,ko04730,ko04742,ko04964,ko04974,ko05014,ko05016,ko05017,ko05022,ko05030,ko05031,ko05033,ko05034,ko05230	1.21132	0.021844	1.80021	0.848167	up	1.39154	0.000457477	2.68392
C18_positive	MW0105914	L-Aspartic acid	Amino acid and Its metabolites	Amino acids	氨基酸	C4H7NO4	134.117	133.037	0.7134	M+H	24.7224	1	0.6527	rp	56-84-8	5960	HMDB0000191	5206	C00049	19632.9	12523.7	19093.5	18996.1	13184	4869.33	32843.9	33150.9	31037.1	28192.3	27965.3	19524.8	11257.2	14321.6	20355.1	51082.2	15079.5	14486.5	23048.5	22854.5	22804.1	ko00220,ko00250,ko00260,ko00261,ko00270,ko00300,ko00340,ko00410,ko00470,ko00760,ko00770,ko00970,ko01100,ko01200,ko01210,ko01230,ko01240,ko02010,ko04080,ko04974,ko05230	-	-	-	-	-	-	-	-
C18_positive	MW0105531	L-Alanine	Amino acid and Its metabolites	Amino acids	氨基酸	C3H7NO2	90.0546	89.0477	0.7439	M+H	0.108114	1	0.9659	rp	56-41-7	5950	HMDB0000161	-	C00041	34951	46659.6	35867.8	37670.3	30300.5	38024.2	35805.5	34285.7	27957.6	23804.7	23392.9	30346.1	33786.5	44987.6	33025.7	36317.5	38085.3	32675	33580.3	33137	33056.5	ko00250,ko00270,ko00430,ko00450,ko00470,ko00970,ko01100,ko01200,ko01230,ko02010,ko04122,ko04974,ko04978,ko05230	-	-	-	-	-	1.00977	0.030089	0.80224
C18_positive	MW0125165	Methylthiouracil	Heterocyclic compounds	Heterocyclic compounds	杂环化合物	C5H6N2OS	184.046	142.02	0.5596	M+CH3CN+H	20.4346	2	0.6481	rp	56-04-2 | 1123-10-0 | 91795-77-6	667493	-	44256	C19265	105986	103751	102967	82044.2	81236.7	112331	82382.1	84354.1	72808.4	66978	67134.1	80029.6	111657	116760	116175	103546	129110	131401	94819	95387.7	94804.1	-	1.16156	0.0161301	0.830193	-0.268481	down	1.48836	2.07893e-05	0.640213
C18_positive	MW0062251	5-trans-PGF2alpha	Hormones and hormone related compounds	Hormones and hormone related compounds	激素及激素相关物质	C20H34O5	337.235	354.241	7.818	M+H-H2O	4.48674	2	0.935	rp	551-11-1	5283078	HMDB0001139	6032	C00639	21671.5	33766.9	19387.6	20657.2	15762.5	13985.2	4362.28	3347.32	3618.15	3685.42	2719.95	3643.89	14865.1	22743.3	10142.9	5363.41	14376	12123.8	12681	12755	12600.8	ko00590,ko01100,ko04072,ko04080,ko04726,ko04913,ko04921,ko04976	-	-	-	-	-	1.39665	0.00907296	0.268506
C18_positive	MW0110209	Tyr-Lys	Amino acid and Its metabolites	Small Peptide	小肽	C15H23N3O4	432.171	309.169	0.759	M+H	11.1197	2	0.7043	rp	54925-88-1	7021830	HMDB0029110	65264	-	178022	136216	179109	124012	113133	49735.8	118132	80004.4	60289.8	58619.5	33555.1	84583.1	177412	201829	218886	221675	215091	145098	134897	133616	133660	-	1.01881	0.0194453	0.661215	-0.596808	down	1.4003	2.60622e-05	0.368802
C18_positive	MW0143017	3-methoxy Prostaglandin F1alpha	Hormones and hormone related compounds	Hormones and hormone related compounds	激素及激素相关物质	C21H38O6	369.261	386.267	9.6258	M+H-H2O	4.17862	2	0.6298	rp	54432-43-8	91885952	-	45613	-	3764.79	2364	86.0463	2499.28	8363.52	729.89	136.67	1561.52	268.297	22.3147	205.449	815.331	1653.47	1550.54	1868.21	4768.36	9279.74	11090	2865.7	2867.11	2820.6	-	-	-	-	-	-	1.25135	0.0455942	0.0996211
C18_positive	MW0106098	Camylofin	Others	Medicine	药物	C19H32N2O2	343.246	320.246	8.547	M+Na	23.6369	2	0.7881	rp	54-30-8	5902	-	-	-	3667.68	4201.21	2736.73	979.329	3339.33	3635.17	3296	3240.71	3697.9	3605.67	3446.46	3806.13	3962.17	3864.72	4150.61	3815.54	3622.2	4223.43	3844.35	3859.78	3858.17	-	-	-	-	-	-	1.13779	0.00827459	0.892304
C18_positive	MW0012963	1-Palmitoyl-sn-glycero-3-phosphoethanolamine	GP	PE	磷脂酰乙醇胺	C21H44NO7P	454.293	453.286	8.471	M+H	0.591838	2	0.8848	rp	53862-35-4	58177710	HMDB0011503	-	-	49515.6	44263.4	47028.9	54797.7	87977.5	36071.5	92469.7	135494	112415	124459	117378	107913	34699.6	35259.8	24402.5	51591	29846.7	28633.7	76204.7	76357.3	77262.6	-	-	-	-	-	-	1.52484	1.92023e-06	3.37581
C18_positive	MW0013397	2-Arachidonoylglycerol	GL	MG	单甘油酯	C23H38O4	361.274	378.277	8.1986	M+H-H2O	0.145016	2	0.9463	rp	53847-30-6	5282280	HMDB0004666	-	C13856	105997	100200	91005.5	70010.3	78926.7	78873.8	98205.3	71862	49898.6	71027.7	50575.5	58200	66549.9	67816.9	62338.9	47020.7	50737.6	69495.2	88260.9	88488.1	87938.4	ko04080,ko04714,ko04723	1.33917	0.00375558	1.44251	0.528579	up	-	-	-
C18_positive	MW0133461	Pterostilbene	Benzene and substituted derivatives	Benzene and substituted derivatives	苯及其衍生物	C16H16O3	257.113	256.11	5.1317	M+H	8.00382	2	0.789	rp	537-42-8 | 18259-15-9 | 441351-32-2	5281727	HMDB0130987	-	-	5712.57	4881.41	4837.54	5219.96	4216.32	4527.14	4690.51	4277.33	3895.15	4290.16	4649.02	4638.78	4116.96	4163.93	4583.57	4173.11	4160.74	4087.57	4940.09	4875.38	4726.35	-	1.21451	0.0224029	1.1625	0.217236	up	-	-	-
C18_positive	MW0016082	beta-Acetyldigoxin	Heterocyclic compounds	Heterocyclic compounds	杂环化合物	C43H66O15	805.438	822.44	10.8814	M+H-H2O	3.72893	2	0.5699	rp	5355-48-6	10350481	-	-	C22190	13803.7	10340.7	12610.2	14106.9	13239.4	12271.3	13899.7	13998.8	11986.5	14224.5	13968.5	13713.8	1932.64	3432.31	1908.42	605.191	476.802	2099.01	12513.9	12706.6	12669	-	1.56599	4.50732e-08	7.30529	2.86894	up	1.48732	3.25929e-09	7.82369
C18_positive	MW0169955	Trigonelline	CoEnzyme and vitamins	CoEnzyme and vitamins	辅酶和维生素	C7H7NO2	138.048	137.048	1.4575	M+H	16.84	1	0.777	rp	535-83-1	5570	HMDB0000875	273	C01004	63484.3	77631.4	54659	66187.4	73119.8	85094.9	43284.4	45088.7	44999.9	33379.7	39276.9	63014.2	87688.6	65631.5	73339.8	83672.6	74996	60856.7	64253.5	64251.4	64410.1	ko00760	-	-	-	-	-	1.36615	0.000489903	0.602987
C18_positive	MW0109274	Pipecolic acid	Organic acid and Its derivatives	Organic acid and Its derivatives	有机酸及其衍生物	C6H11NO2	130.086	129.079	0.6209	M+H	0.113257	1	0.9333	rp	535-75-1	849	HMDB0000070	50	C00408	72456.2	56538.6	68401.2	62934.2	65505.9	68144.1	52603.9	64916.3	61636.1	56300	59439.8	57283.2	58339.7	39825.8	51054.3	47578.9	57770.1	49402.1	63557.8	63373	63629.9	ko00310,ko01100	1.31677	0.00214278	1.29611	0.37419	up	-	-	-
C18_positive	MW0001273	1,2,4-Benzenetriol	Benzene and substituted derivatives	Phenolics	苯酚类	C6H6O3	275.053	126.032	1.0463	2M+Na	2.34626	2	0.7252	rp	533-73-3	10787	HMDB0124831	506	C02814	25887	25489	33102.4	18431.5	29389.7	19519.6	16621.6	12959.7	18855.5	21779.1	18646.5	19140.7	470.531	1809.77	1332.04	7300.78	3124.88	3606.95	18272.4	17972.4	17990.8	ko01100,ko05208	1.53004	5.34892e-05	8.60411	3.10503	up	1.35247	3.01976e-06	6.12091
C18_positive	MW0103358	2-Phenylaminoadenosine	Nucleotide and Its metabolites	Nucleotide and Its metabolites	核苷酸及其代谢物	C16H18N6O4	359.147	358.139	8.8055	M+H	0.11327	2	0.7492	rp	53296-10-9	6917803	HMDB0001069	-	C15934	11970.5	18688.3	10952.6	14166.1	12278.3	22664.5	11193.8	11349.1	12455.2	12004.6	12786.2	19422.8	23961.8	25981.6	19704.2	23843.7	21267.1	15400.8	17437.9	16574.5	17529.3	-	1.12889	0.022997	0.696996	-0.520779	down	1.30987	0.00186266	0.608576
C18_positive	MW0103626	Nicotinamide-Adenine-Dinucleotide	Nucleotide and Its metabolites	Nucleotide and Its metabolites	核苷酸及其代谢物	C21H28N7O14P2+	711.129	664.117	1.1653	M+HCOO+2H	0.984349	3	0.8916	rp	53-84-9 | 151411-04-0 | 121053-11-0 | 65085-09-8 | 865-05-4	5893	HMDB0000902	-	C00003	881.083	4427.93	922.789	1401.42	1826.48	2875.53	1678.04	1113.36	1932.74	1977.63	1868.59	1410.47	5361.05	20559.1	7108.01	2576.23	6168.29	14805.6	2210.13	2206.22	2143.35	ko00190,ko00730,ko00760,ko00983,ko01100,ko01240,ko04152,ko04211,ko04212,ko04925,ko04936,ko04977,ko05208	1.29838	0.0449385	0.21802	-2.19747	down	1.31656	0.0383557	0.176407
C18_positive	MW0012825	1-O-Hexadecyl-sn-glycero-3-phosphocholine	GP	PC	磷脂酰胆碱	C24H52NO6P	482.361	481.353	9.0328	M+H	0.93559	1	0.9207	rp	52691-62-0 | 97288-09-0	162126	-	-	-	48343.6	41274.3	55342.5	50543.5	57051.8	44353.3	90155.9	109514	125537	89953.3	97883.8	80875.3	39932.8	40642.2	45683.3	43241.5	41716.6	31482.3	69087.8	68957.5	69089.1	-	1.11711	0.0186575	1.22336	0.290854	up	1.53505	0.000159469	2.44715
C18_positive	MW0126274	Psilocybine	Benzene and substituted derivatives	Benzene and substituted derivatives	苯及其衍生物	C12H17N2O4P	285.099	284.093	3.0522	M+H	5.11473	2	0.9074	rp	520-52-5	10624	-	66689	C07576	16211.3	10104.8	10256.6	10150.2	13026.9	9868.84	8858.66	11373.3	8901.67	9543.58	9500.18	10524.6	6886.13	7342.59	6769.34	7870.56	8188.19	8030.16	14375.9	14376.1	13519.6	-	1.42564	0.0100547	1.5441	0.626762	up	1.33494	0.00120521	1.30197
C18_positive	MW0009738	Shikonin	Benzene and substituted derivatives	Benzene and substituted derivatives	苯及其衍生物	C16H16O5	594.224	288.1	0.7577	2M+NH4	15.1016	2	0.6696	rp	517-89-5	479503	-	-	C15906 | C17412	510652	385383	496862	298032	344567	359500	296663	208419	148952	197103	118451	251115	561146	599926	607039	554971	607218	467805	406367	400691	402969	-	1.33425	0.00338104	0.704803	-0.504707	down	1.47309	1.32533e-06	0.35923
C18_positive	MW0063745	Taurochenodeoxycholic acid	Bile acids	Bile acids	胆汁酸	C26H45NO6S	464.283	499.297	6.2318	M+H-2H2O	0.215005	1	0.8931	rp	516-35-8	387316	HMDB0000949	5897	C05465	2317.12	2419.31	23989.1	54247.2	34529.4	8682.1	21817.3	31271.7	28374.2	19166.4	39833.3	27272.9	445.264	7078.04	2932.04	13469.7	2150.67	9282.37	20688.8	20704.9	20688.8	ko00120,ko04976,ko04979	-	-	-	-	-	1.21919	0.000193836	4.74391
C18_positive	MW0000124	alpha-Ergocryptine	Alkaloids	Alkaloids	生物碱	C32H41N5O5	558.296	575.311	8.3563	M+H-H2O	21.1382	2	0.7943	rp	511-09-1	134551	-	-	C07545	47716.3	39816	41565.7	39581	40191.7	40365.6	44619.5	40763.5	46746.4	44030.8	38423.1	44343.4	48092.2	44900.6	45541.1	42940.5	50440.5	49044.3	43826.8	43757.2	42799	-	1.22841	0.0116813	0.887091	-0.172846	down	-	-	-
C18_positive	MEDL00450	Arachidonic acid	FA	FFA	游离脂肪酸	C20H32O2	631.465	304.24	12.0018	2M+Na	6.58916	2	0.7527	rp	506-32-1	444899	HMDB0001043	193	C00219	565767	420219	597314	470396	544806	475923	591077	561310	569919	683939	585438	554115	197812	186293	169804	155333	139064	117142	466984	466385	466232	ko00590,ko00591,ko01040,ko01100,ko04216,ko04217,ko04270,ko04611,ko04664,ko04666,ko04723,ko04726,ko04730,ko04745,ko04750,ko04912,ko04913,ko04921,ko04923,ko04925,ko05140,ko05146	1.6582	8.4483e-06	3.18445	1.67105	up	1.57359	3.69031e-08	3.67269
C18_positive	MW0052998	gamma-Linolenic Acid	FA	FFA	游离脂肪酸	C18H30O2	279.232	278.225	10.6082	M+H	4.44109	1	0.9036	rp	506-26-3	5280933	HMDB0003073	386	C06426	18655.3	12214	22085.2	13370.7	15946.9	18487.6	20305.8	19290.9	21509	24337.5	23570.8	20833.8	14596.1	19658.3	14625.2	14623.2	10524.6	9910.2	17392.8	17524.8	17631.5	ko00591,ko01040,ko01100	-	-	-	-	-	1.29618	0.00173971	1.54695
C18_positive	MW0106090	Caffeic acid	Organic acid and Its derivatives	Organic acid and Its derivatives	有机酸及其衍生物	C9H8O4	222.079	180.042	4.626	M+CH3CN+H	5.08713	2	0.7226	rp	501-16-6	689043	HMDB0001964	-	C01481	1906.1	1288.04	496.518	2638.41	3673.02	3180.5	3972.51	4872.67	3426.53	3324.46	6743.04	1838.13	2064.21	579.763	1141.69	351.014	843.308	997.885	1714.81	1719.43	1761.76	-	-	-	-	-	-	1.36188	0.00505157	4.04447
C18_positive	MW0168783	Ascorbic acid	Organic acid and Its derivatives	Organic acid and Its derivatives	有机酸及其衍生物	C6H8O6	141.018	176.032	3.3264	M+H-2H2O	1.71975	2	0.9222	rp	50-81-7 | 6730-29-6 | 299-36-5 | 178101-88-7 | 53262-66-1	54670067	-	-	C00072	6622.61	5644.94	6922.19	7058.1	6514.16	6010.05	5348.47	6544.79	5928.4	4196.79	4945.54	4636.85	9165.44	12521.3	5977.11	5471.27	8334.62	10520.2	7138.38	7177.48	7163.06	ko00053,ko00480,ko01100,ko01240,ko04066,ko04977	-	-	-	-	-	1.11024	0.0255243	0.607826
C18_positive	MW0109002	Ophthalmic acid	Organic acid and Its derivatives	Organic acid and Its derivatives	有机酸及其衍生物	C11H19N3O6	290.135	289.127	1.1523	M+H	0.775	3	0.8025	rp	495-27-2	7018721	HMDB0005765	-	-	21961	80099.8	52735.2	32236.7	66312.9	56696.3	98189.5	60716.2	82467.5	77067.8	55313	42961.4	8571.37	19634.7	14669.5	9584.24	13436.2	13686.7	46711.8	46622	46009.5	-	1.49319	0.00661544	3.89584	1.96194	up	1.52525	0.000834944	5.23625
C18_positive	MW0169364	Kynurenic acid	Organic acid and Its derivatives	Organic acid and Its derivatives	有机酸及其衍生物	C10H7NO3	236.055	189.043	4.1199	M+HCOO+2H	0.012052	1	0.5965	rp	492-27-3	3845	HMDB0000715	5683	C01717	23901.9	21744.5	21952.5	22403.3	22080.3	25002.6	21622.4	20142.1	20706	20987.4	20354.2	20277.1	20865.1	21664.5	21479.7	23828.9	24418.7	19803.2	23363.6	23768.5	23387.9	ko00380,ko01100	-	-	-	-	-	-	-	-
C18_positive	MW0169290	Icariin	Flavonoids	Flavonoid	黄酮	C33H40O15	699.222	676.237	1.4575	M+Na	6.90551	2	0.6903	rp	489-32-7	5318997	-	44435	C17555	27130.7	16621.1	21022	20777.6	19232.6	19691.6	18072.7	13013.2	13651.4	9611.19	9178.98	21123.5	27810	15542.6	26548.1	28434.6	19494.2	13837.2	18573.9	18742.3	18638.6	-	-	-	-	-	-	-	-	-
C18_positive	MEDL01948	Jasmone	Aldehyde,Ketones,Esters	Ketones	酮类	C11H16O	165.131	164.12	0.7134	M+H	10.322	1	0.8446	rp	488-10-8	1549018	HMDB0035601	-	C08490	489671	577406	513473	551095	516013	536144	503386	503754	537680	502095	472799	524129	451182	465363	436112	503731	484932	417484	519408	523687	519530	-	1.33331	0.00291169	1.15405	0.206707	up	1.06538	0.0148052	1.10332
C18_positive	MEDN0622	Porphobilinogen	Organic acid and Its derivatives	Organic acid and Its derivatives	有机酸及其衍生物	C10H14N2O4	273.108	226.095	5.1217	M+HCOO+2H	0.775	3	0.9107	rp	487-90-1	1021	HMDB0000245	-	C00931	2561.31	2676.94	1786.34	2354.4	1908.84	2459.61	2316.35	1796.63	1638.39	1911.87	1598.48	1342.17	1035.55	2017.36	2102.1	2143.28	2441.75	2141.6	2569.65	2521.36	2564.89	ko00860,ko01100,ko01240	-	-	-	-	-	-	-	-
C18_positive	MW0107415	Lenticin	Organic acid and Its derivatives	Organic acid and Its derivatives	有机酸及其衍生物	C14H18N2O2	291.098	246.137	5.2079	M-H+2Na	22.1812	2	0.7788	rp	487-58-1	442106	HMDB0061115	-	C09213	8675.63	7775.33	7512.32	6983.05	7298.41	7346.3	6842.14	6221.32	6419.61	6936.7	6607.09	6464.59	7158.02	6800.65	6742.2	6657.34	6578.29	6870.62	8121.02	8127.55	7948.27	-	1.2414	0.019383	1.11723	0.159929	up	-	-	-
C18_positive	MW0169318	Isofraxidin	Heterocyclic compounds	Heterocyclic compounds	杂环化合物	C11H10O5	223.064	222.053	8.2896	M+H	9.21052	2	0.7042	rp	486-21-5	5318565	HMDB0253642	-	C17480	12300.2	14614.2	21010.2	16418.2	18231.1	8987.33	19697	21616	23507.8	24529	18102.5	18141.8	10206	12492	8395.83	18944.9	10140.7	11525.9	12966.3	13167	13204.3	-	-	-	-	-	-	1.31176	0.000932921	1.75153
C18_positive	MEDL02601	Isopimpinellin	Heterocyclic compounds	Heterocyclic compounds	杂环化合物	C13H10O5	247.058	246.053	1.0916	M+H	5.87135	2	0.7164	rp	482-27-9	68079	HMDB0034312	-	C02162	10827.5	8899.34	15032.5	6955.77	8473.1	10637.7	7891.17	8680.53	6448.03	5601.25	5725.27	10864.7	4204.24	5623.76	3133.95	3371.68	2924.51	4529.8	7573.5	7562.45	7464.32	-	1.533	0.00195173	2.55701	1.35446	up	1.30362	0.00578317	1.90058
C18_positive	MW0016240	Bufalin	Heterocyclic compounds	Heterocyclic compounds	杂环化合物	C24H34O4	351.228	386.246	11.441	M+H-2H2O	11.5635	2	0.6939	rp	465-21-4	9547215	-	41800	C16922	75101.2	57102.5	102038	76940.9	86370	65856.9	79623.4	96718	84705.4	83060.7	83992.1	87329.5	30781.7	36584.9	43420.3	33745.1	30756.3	33653.6	67994.5	68575.3	68212.4	-	1.59611	0.000781483	2.21788	1.14918	up	1.57144	2.2107e-08	2.46685
C18_positive	MW0015942	Asiatic acid	Organic acid and Its derivatives	Organic acid and Its derivatives	有机酸及其衍生物	C30H48O5	489.367	488.35	10.8963	M+H	18.1443	2	0.8718	rp	464-92-6	119034	-	-	C08617	78681.5	72377	72017.9	73582.5	69373.9	77597.7	72790.2	74374.7	81040.4	74694.9	79520.8	76548	79294.3	69849.8	70907.6	68436.8	63846.3	64766	70088.7	69659.3	69466.9	-	-	-	-	-	-	1.06779	0.0283202	1.10038
C18_positive	MW0106105	Carbamic acid	Organic acid and Its derivatives	Organic acid and Its derivatives	有机酸及其衍生物	CH3NO2	79.0538	61.0164	2.0154	M+NH4	9.79753	3	0.6978	rp	463-77-4	277	HMDB0003551	6950	C01563	1661.5	2131.96	2368.66	2024.5	1500.97	1606.91	2055.54	2503.64	2424.76	2396.55	2736.76	2607.95	1555.64	1398.86	1705.91	946.063	1485.57	1095.37	2049.32	2024.38	2050.37	ko00240,ko00910,ko01100	1.12132	0.0183873	1.3795	0.464143	up	1.42869	3.68024e-05	1.79852
C18_positive	MEDN0230	4-O-hexopyranosylhex-2-ulofuranose	Carbohydrates and Its metabolites	Sugars	糖类	C12H22O11	325.113	342.116	0.759	M+H-H2O	3.45369	1	0.8614	rp	4618-18-2	3872	HMDB0000740	-	-	96631.8	78415.4	99263.6	81321.5	80131	84918.1	74961.2	61351	49783.8	69877.7	54285.3	79831.5	110869	118604	117656	134455	124153	94618.4	94977.8	95264.2	92247.1	-	1.42819	0.00149396	0.743453	-0.427686	down	1.45353	3.63396e-05	0.55699
C18_positive	MW0001720	2-(((2-Ethylhexyl)oxy)carbonyl)benzoic acid	Benzene and substituted derivatives	Benzene and substituted derivatives	苯及其衍生物	C16H22O4	579.293	278.152	9.7165	2M+Na	2.8802	2	0.9181	rp	4376-20-9	20393	HMDB0013248	-	C03343	110853	117977	124027	140154	146791	129271	129456	129979	132378	137245	136589	126499	124392	119094	116511	100027	115982	108450	127838	127792	126515	-	-	-	-	-	-	1.31938	0.00228158	1.15734
C18_positive	MW0112276	2-Propanoylthiazole	Heterocyclic compounds	Heterocyclic compounds	杂环化合物	C6H7NOS	142.035	141.025	0.5596	M+H	5.85989	2	0.7183	rp	43039-98-1	65288	HMDB0037168	-	-	29957.2	28306	28097.6	22252.9	23570.6	29885.2	22597.3	21051.1	21456.3	17712.5	17240.4	21504.6	30232.7	30928.3	33113.6	25525.5	31203.3	36527.2	27261.6	27259.2	27017.1	-	-	-	-	-	-	1.42763	0.000187429	0.648226
C18_positive	MW0144439	Ajugalactone	Aldehyde,Ketones,Esters	Ketones	酮类	C29H40O8	499.26	516.272	8.6684	M+H-H2O	16.4158	3	0.7891	rp	42975-12-2	181744	-	-	C08810	23133.3	19099.4	23611.3	20915.6	24445.6	19594.4	23798.7	26348.6	37143.7	26557.7	26073.7	25733.5	19691	18209.2	19596	16967.2	20601	18825.1	25056.3	25206.8	25043.4	-	1.09326	0.0280651	1.14848	0.199723	up	1.37458	0.00584755	1.45453
C18_positive	MW0157951	(1S,2R)-3-Methylcyclohexa-3,5-diene-1,2-diol	Alcohol and amines	Alcohols	醇类	C7H10O2	91.054	126.068	2.0065	M+H-2H2O	0.45	3	0.9025	rp	41977-20-2	440399	-	-	C04592	1852.79	2824.93	2445.8	2052.48	1765.13	1770.29	2049.81	2796.06	2028.29	2359.42	2491.57	2394.88	1548.41	1787.2	1587.11	1307.37	1756.13	1519.07	1984.66	1997.04	1984.36	ko01100	1.19054	0.027539	1.3373	0.419321	up	1.41165	0.000462518	1.48549
C18_positive	MW0109797	Telaprevir	Others	Medicine	药物	C36H53N7O6	680.422	679.406	11.0473	M+H	13.347	3	0.5362	rp	402957-28-2	3010818	HMDB0015616	-	-	40562.8	40496.6	40511	41019.2	36501.4	44740.8	38732.7	40629.8	44991.9	40686.2	38838.1	43301.4	38787.3	27526.7	28273.1	24282.7	23559.4	24237	28943.6	28983.6	29515.7	-	1.43992	0.00156278	1.463	0.548925	up	1.38146	0.00126766	1.48309
C18_positive	MW0002157	2,3-Dihydroxy-4-methoxybenzoic acid	Benzene and substituted derivatives	Benzene and substituted derivatives	苯及其衍生物	C8H8O5	207.032	184.037	6.7514	M+Na	15.8492	2	0.8351	rp	3934-81-4	77534	HMDB0140912	-	-	31070.3	31867.9	30036.7	34689	37038.9	25215.9	38021.2	40213.2	38875.4	43594	36211.6	40760.5	23157.6	26102.3	22732.3	36508.3	24731.9	28487.9	26126.1	26281.4	26278.2	-	-	-	-	-	-	1.34547	0.000856166	1.46967
C18_positive	MW0124420	Indolepyruvate	Organic acid and Its derivatives	Organic acid and Its derivatives	有机酸及其衍生物	C11H9NO3	204.065	203.058	4.1352	M+H	0.1	3	0.9545	rp	392-12-1	803	HMDB0060484	-	C00331	8154.9	8711.22	8091.96	8753.85	8683.27	8494.4	11026.1	10977.4	10933.5	10527.3	10613.9	10443	10951.2	11380	11148.2	11304.9	10992.5	10845.3	8844.57	9035.95	9443.59	ko00380,ko01100	1.68198	2.19094e-08	0.763855	-0.388629	down	1.00548	0.0273076	0.968464
C18_positive	MW0126624	Tandutinib	Heterocyclic compounds	Heterocyclic compounds	杂环化合物	C31H42N6O4	563.334	562.327	9.6563	M+H	2.02518	2	0.7751	rp	387867-13-2	3038522	-	-	-	3107.6	3810.36	3194.75	3511.51	3661.36	2883.96	3947.78	4762.77	4881.82	6378.74	5169.15	3515.91	1292.04	1206.85	1979	1587.64	1848.53	1988.02	3572.85	3558.98	3548.01	-	1.57728	7.17645e-06	2.0369	1.02638	up	1.49866	0.00031311	2.89396
C18_positive	MW0160374	N-(indole-3-acetyl)-L-leucine	Organic acid and Its derivatives	Organic acid and Its derivatives	有机酸及其衍生物	C16H20N2O3	333.124	288.147	4.1352	M-H+2Na	12.275	3	0.7719	rp	36838-63-8	688142	-	-	-	26023.2	27485.4	27800.5	29649.5	30375.7	29918.7	31840.1	34366	39330.6	35269.7	35850	33690.3	34491.7	37536.8	36685.7	35534.1	35993.9	38722.2	29050.2	29570.6	30659.8	-	1.60072	7.02825e-06	0.782104	-0.354567	down	-	-	-
C18_positive	MW0124728	Lurasidone hydrochloride	Aldehyde,Ketones,Esters	Ketones	酮类	C28H37ClN4O2S	575.246	528.233	12.1532	M+HCOO+2H	4.40361	2	0.5065	rp	367514-88-3	11237860	-	-	-	2918.72	1853.46	2205.4	2845.15	1540.75	1806.69	2248.86	2737.64	1796.85	2292.22	2315.04	1620.06	1281	880.112	852.355	1132.1	794.541	1108.85	2068.37	1971.18	1998.03	-	1.51899	0.00282105	2.17727	1.12252	up	1.46466	0.000334494	2.1509
C18_positive	MW0015937	Asclepin	Others	Others	其他	C31H42O10	651.209	574.278	10.6082	M-H+2K	19.921	2	0.5177	rp	36573-63-4	441844	-	-	C08849	25929.5	20433.9	29159.5	20605	25171.8	26566.4	27392.8	25245.5	26431	30123.2	27332.6	27958.2	17921.8	20290.9	18028.7	19762.2	13193.8	14222.9	23173.7	23626.9	23218.7	-	1.33188	0.0026241	1.42976	0.515772	up	1.4365	7.70731e-05	1.59043
C18_positive	MW0103676	Thymidine-5'-triphosphate	Nucleotide and Its metabolites	Nucleotide and Its metabolites	核苷酸及其代谢物	C10H17N2O14P3	526.964	481.989	12.2301	M-H+2Na	7.39833	2	0.7102	rp	365-08-2	64968	HMDB0001342	-	C00459	100242	95652.9	97685.8	101109	91317.6	98183	91747.7	88554.3	86922.2	88657.7	91280.5	91088.2	89656.6	100263	115212	108206	105710	117623	91604.3	90930	90764.2	ko00240,ko01100,ko01232	-	-	-	-	-	1.26155	0.0104791	0.845414
C18_positive	MEDP1667	Phe-Glu	Amino acid and Its metabolites	Small Peptide	小肽	C14H18N2O5	295.129	294.122	2.8288	M+H	1.075	3	0.8675	rp	3617-45-6	151134	HMDB0028994	23833	-	5131.39	4865.97	5204.14	7761.83	5926.21	4450.61	10813.8	12013.5	14829.7	12670.6	10733.6	10678	2795.59	3151.8	3087.52	3199.94	3239.71	3507.97	7534.19	7458.04	7506.07	-	1.54904	0.00380206	1.75636	0.812588	up	1.5815	3.47589e-05	3.77923
C18_positive	MW0141448	15-methyl-15S-Prostaglandin E1	Hormones and hormone related compounds	Hormones and hormone related compounds	激素及激素相关物质	C21H36O5	351.251	368.256	9.3365	M+H-H2O	3.92869	2	0.7231	rp	35700-26-6	5283057	-	36127	-	18328.9	22412.6	8662.74	23279.7	9394.81	11073.3	682.776	813.423	148.757	317.324	191.05	148.554	14699.9	14480.4	3279.21	304.807	12152.9	6058.64	8221.3	8294.16	8291.84	-	-	-	-	-	-	1.24461	0.0228618	0.0451563
C18_positive	MW0119397	3-Amino-5-(3-thiophenyl)-2-thiophenecarboxamide	Alcohol and amines	Amines	胺类	C9H8N2OS2	266.036	224.008	0.5596	M+CH3CN+H	11.8404	2	0.7195	rp	354812-17-2	2807869	-	45240	-	113103	114188	125923	79712.1	91979.5	124456	86356.8	76316.6	66194.7	56619.4	52134.2	76095.4	129760	140922	153607	84315.8	154793	168334	106896	107390	106783	-	-	-	-	-	-	1.36629	0.00124221	0.497416
C18_positive	MW0014806	5-Methoxyindoleacetate	Heterocyclic compounds	Indole and Its derivatives	吲哚及其衍生物	C11H11NO3	206.082	205.074	4.1352	M+H	0.386045	1	0.9154	rp	3471-31-6	18986	HMDB0004096	7016	C05660	11457.5	27547.4	24238.3	44110.4	29472.5	32905.7	42123.8	50116.8	49307	43338.3	50159	55517.8	48764.4	54823.6	51250.4	51427.4	52172.7	58002.2	28839.5	32077.1	34661.8	ko00380	1.30191	0.00182891	0.536378	-0.898678	down	-	-	-
C18_positive	MW0120569	Urocanic acid	Organic acid and Its derivatives	Organic acid and Its derivatives	有机酸及其衍生物	C6H6N2O2	139.05	138.043	1.563	M+H	0.697192	1	0.7054	rp	3465-72-3	736715	HMDB0000301	298	C00785	7565.01	9215.64	8558.22	7318.42	2477.98	4826.65	2874.69	2499.41	5010.17	2771.29	2133.22	3595.62	6734.09	11084	9367.24	4161.36	5626.28	9082.96	4504.68	4703.34	4535.41	ko00340,ko01100	-	-	-	-	-	1.28905	0.00627023	0.410032
C18_positive	MW0057740	1,2-Dihexanoyl-sn-glycero-3-phosphocholine	GP	PC	磷脂酰胆碱	C20H40NO8P	538.222	453.249	10.8814	M+K+HCOOH	0.248998	2	0.7079	rp	34506-67-7	10072611	-	39963	-	8455.18	6175.67	6203.51	6678.16	6925.06	7840.08	7323.41	7305.05	6754.66	8245.73	6650.48	8832.59	3235.88	4010.01	3572.84	3963.85	2672.22	3580.11	7139.51	7133.91	7224.42	-	1.61941	4.22724e-05	2.00988	1.00711	up	1.52746	8.82136e-06	2.14462
C18_positive	MW0169873	Spirilloxanthin	Terpenoids	Tetraterpenes	四萜	C42H60O2	614.484	596.459	10.7745	M+NH4	15.0899	3	0.6174	rp	34255-08-8	5366506	-	-	C15881	1.61082e+06	1.57699e+06	1.57547e+06	1.58679e+06	1.58839e+06	1.55725e+06	1.55033e+06	1.53723e+06	1.55791e+06	1.63799e+06	1.56317e+06	1.53796e+06	1.56888e+06	1.50456e+06	1.59637e+06	1.48237e+06	1.50224e+06	1.43336e+06	1.59089e+06	1.58939e+06	1.56892e+06	ko01100	1.10439	0.0364898	1.04489	0.0633496	up	-	-	-
C18_positive	MW0052941	Fucoxanthin	Heterocyclic compounds	Heterocyclic compounds	杂环化合物	C42H58O6	641.422	658.423	10.7745	M+H-H2O	7.93844	2	0.7278	rp	3351-86-8	5281239	HMDB0002741	3685	C08596	5416.36	4912.03	4664.42	5766.92	4624.96	4562.65	4546.12	4874.35	4954.5	5089.05	4997.77	5252.71	4734.18	4263.94	4668.86	4813.83	4210.74	4601.43	4668.73	4750.17	4549.06	-	-	-	-	-	-	1.05983	0.0171453	1.08872
C18_positive	MW0012743	19-Noretiocholanolone	Aldehyde,Ketones,Esters	Ketones	酮类	C18H28O2	570.458	276.209	10.8214	2M+NH4	10.4233	2	0.6739	rp	33036-33-8	14009228	HMDB0005886	-	-	1.7475e+06	1.79092e+06	1.7481e+06	1.70609e+06	1.72085e+06	1.69315e+06	1.68841e+06	1.89121e+06	1.73989e+06	1.77848e+06	1.69163e+06	1.71797e+06	1.71962e+06	1.70305e+06	1.69717e+06	1.57549e+06	1.57578e+06	1.54049e+06	1.77247e+06	1.75947e+06	1.7703e+06	-	1.13271	0.0272748	1.06064	0.0849406	up	1.05142	0.0275156	1.07094
C18_positive	MEDP1122	MG(16:0/0:0/0:0)	GL	DG	甘油二酯	C19H38O4	313.274	330.277	8.6748	M+H-H2O	1.27353	1	0.7845	rp	32899-41-5	3084463	HMDB0011564	-	-	14137.9	19095.7	19017	13096.1	15820.7	12017.6	16499.5	22294	21875.5	20308.5	13932.3	20683	11375.2	10059.1	10969.5	6325.17	10937.2	10590.9	16756.3	16762.8	16595.3	-	1.2906	0.00483965	1.54646	0.628966	up	1.40465	0.000371859	1.91833
C18_positive	MW0106514	DL-Leucine	Amino acid and Its metabolites	Amino acids	氨基酸	C6H13NO2	132.102	131.095	1.2278	M+H	0.331937	1	0.9518	rp	328-39-2 | 25322-63-8 | 25988-64-1 | 7005-03-0	857	HMDB0062203	-	-	510153	413261	467269	451951	417246	443780	417292	482824	446385	403821	456142	451169	262037	198453	300039	261091	230778	291786	397208	397153	394845	-	1.6002	3.93863e-06	1.75087	0.808068	up	1.4908	4.15527e-06	1.72106
C18_positive	MW0138912	Medicarpin	Flavonoids	Flavonoid	黄酮	C16H14O4	271.093	270.089	1.4624	M+H	16.2707	2	0.7662	rp	32383-76-9	336327	-	48117	-	4294.93	5712.59	3584.41	4399.09	4208.28	6352.94	2806.92	2856.43	3019.45	2245.83	314.06	4889.29	5860.7	4442.01	4275.16	5410.13	4467	3680.74	4256.52	4341.07	4263.1	-	-	-	-	-	-	-	-	-
C18_positive	MW0110908	2-((3-Aminopropyl)amino)ethanethiol	Alcohol and amines	Alcohols	醇类	C5H14N2S	135.096	134.088	2.4843	M+H	3.9432	2	0.8929	rp	31098-42-7	104807	-	-	C07651	5986.56	5607.31	5623.05	5543.51	4999.4	5672.41	5332.45	5214.98	5475.23	5604.03	5279.57	5562.58	5879.59	5650.18	5459.63	6093.92	5973.15	5631.58	6002.72	5876.05	6006.38	-	-	-	-	-	-	1.1661	0.0122614	0.936024
C18_positive	MW0006740	Norcyclobenzaprine	Benzene and substituted derivatives	Benzene and substituted derivatives	苯及其衍生物	C19H19N	262.165	261.152	1.3346	M+H	17.0414	2	0.7935	rp	303-50-4	9918	HMDB0060948	-	-	6725.41	5519.33	5078.05	7314.39	6907.02	5858.55	7053.82	6627.05	5811.4	9837.72	6431.71	7532.65	7902.98	8426.04	9311.46	9544.16	9608.21	10767.1	7802.63	7776.74	7751.24	-	1.47676	0.000253368	0.673196	-0.5709	down	1.11464	0.0176647	0.779237
C18_positive	MW0053990	Pregn-4-ene-3,20-dione, 17-(acetyloxy)-	Aldehyde,Ketones,Esters	Esters	酯类	C23H32O4	395.215	372.23	11.4107	M+Na	10.9174	2	0.8072	rp	302-23-8 | 17308-02-0	10156152	-	1093	-	8332.45	5915.25	11311.2	4718	6740.83	11026.5	15485.1	7542.32	8783.11	11782.2	7579.78	9955.83	5060.15	4011.59	3251.32	4233.36	2765.35	1781.93	7663.85	7629.26	7660.86	-	1.32939	0.00791092	2.27658	1.18687	up	1.40277	0.00198849	2.89657
C18_positive	MW0158014	Treosulphan	Organic acid and Its derivatives	Sulfonic acids	磺酸类化合物	C6H14O8S2	279.019	278.013	2.0154	M+H	0.996103	1	0.7795	rp	299-75-2	9882105	HMDB0042046	-	C19557	5975.26	5214.64	7699.45	6301.25	5609.43	5868.07	6114.87	6113.16	6929.5	7885.99	7388.68	6516.98	4684.94	4399.38	4934.02	4144.99	4084.64	3805.45	6488.95	6382.88	6337.25	-	1.44907	0.0024679	1.40742	0.493053	up	1.49353	7.85446e-05	1.57174
C18_positive	MEDP1963	S-(Methyl)glutathione	Amino acid and Its metabolites	Amino acid derivatives	氨基酸衍生物	C11H19N3O6S	322.107	321.099	1.2734	M+H	1.80246	1	0.8847	rp	2922-56-7	115260	-	-	C11347	64471.2	61755.4	63350.2	64192.5	65592.4	46590.1	51384.1	82365.7	47381.3	52983.7	66689.8	54049.9	86331.9	97479	66862.5	64174.5	89765.7	114319	70626.8	70627.1	70710.6	-	1.21342	0.0197254	0.705202	-0.503892	down	1.10027	0.0174874	0.683817
C18_positive	MW0063326	Reticulataxanthin	Terpenoids	Triterpene	三萜	C33H44O2	455.334	472.334	11.7744	M+H-H2O	7.19305	3	0.8491	rp	28368-09-4	131752077	HMDB0036882	-	-	341008	278244	400863	385361	381012	349153	337388	334858	283540	328432	340310	353856	260199	265439	238809	240950	194225	169868	210565	212512	211359	-	1.44864	0.000347111	1.55944	0.64103	up	1.34611	0.000462938	1.44461
C18_positive	mws0120	Choline Alfoscerate	GP	PC	磷脂酰胆碱	C8H20NO6P	258.111	257.103	0.7439	M+H	2.95782	1	0.932	rp	28319-77-9	657272	HMDB0000086	370	C00670	90118.5	111819	113602	93585.9	969.675	143569	85069.6	156533	159541	56353.1	47879.6	141396	508837	667921	610291	584705	685056	670967	293238	289512	292351	ko00564,ko00565,ko05231	1.22075	7.35776e-08	0.148524	-2.75123	down	1.49744	8.6003e-08	0.173501
C18_positive	MW0125791	Nicergoline	Heterocyclic compounds	Heterocyclic compounds	杂环化合物	C24H26BrN3O3	484.116	485.114	0.8497	M+H	11.7995	2	0.8123	rp	27848-84-6	34040	HMDB0014837	-	-	90921	55817.1	96768.7	72624.9	64989.1	42489.9	139144	155819	164258	123125	118290	134664	27458.9	55017.6	70770.2	119817	36759.7	52938.1	92497.7	92475.7	91285.5	-	-	-	-	-	-	1.28112	0.000946808	2.30262
C18_positive	MW0115946	(5-amino-1H-1,2,4-triazol-3-yl)methanol	Heterocyclic compounds	Heterocyclic compounds	杂环化合物	C3H6N4O	137.046	114.054	1.4727	M+Na	6.03044	2	0.6541	rp	27277-03-8	222697	-	96367	-	1.01399e+06	1.17726e+06	822561	1.03971e+06	1.09659e+06	1.25788e+06	690405	672915	662704	486258	560092	993047	1.29203e+06	995857	1.0887e+06	1.21972e+06	1.10176e+06	898862	968370	967227	968380	-	-	-	-	-	-	1.31808	0.0010823	0.61626
C18_positive	MW0109026	Oxiglutatione	Amino acid and Its metabolites	Small Peptide	小肽	C20H32N6O12S2	613.16	612.152	0.8497	M+H	1.87794	2	0.5197	rp	27025-41-8	65359	HMDB0003337	-	C00127	2.76098e+06	1.46295e+06	2.7844e+06	1.8636e+06	2.07062e+06	1.20902e+06	3.47811e+06	4.28526e+06	3.9211e+06	3.88615e+06	3.27624e+06	3.69706e+06	908505	1.47587e+06	2.00213e+06	3.57203e+06	1.02378e+06	1.41856e+06	2.684e+06	2.71723e+06	2.71878e+06	ko00480,ko01100,ko01240,ko04216,ko04918,ko05208,ko05415	-	-	-	-	-	1.27261	0.00276019	2.1675
C18_positive	MW0063622	Sphingosine 1-phosphate	SL	SM	鞘磷脂	C18H38NO5P	426.262	379.249	7.635	M+HCOO+2H	0.211138	3	0.845	rp	26993-30-6	5283560	HMDB0000277	-	C06124	1799.92	1377.12	2626.87	1395.36	2125.65	1571.38	2793.56	2578.11	2428.68	1099.55	1526.4	1074.65	2417.65	2371.69	2756.28	1768.56	2926.36	2244.63	2331.69	2349.87	2291.9	ko00600,ko01100,ko04020,ko04071,ko04072,ko04080,ko04371,ko04666,ko05152	1.05535	0.0442045	0.752238	-0.410739	down	-	-	-
C18_positive	MEDP1611	Glutamylglutamine	Amino acid and Its metabolites	Small Peptide	小肽	C10H17N3O6	276.119	275.112	0.789	M+H	0.930066	1	0.8432	rp	26848-14-6	10171586	HMDB0028817	-	-	18107	48428.7	28347.7	115592	53591.1	22577	168546	121906	270525	113973	153360	146126	6286.87	10481.5	6921.28	8427.04	10041.3	9064.86	74890.1	74903	74417.2	-	1.48308	0.0448284	5.596	2.4844	up	1.57535	0.00115399	19.0235
C18_positive	MW0013543	1-hexadecanoyl-2-(9Z,12Z-octadecadienoyl)-sn-glycero-3-phosphoethanolamine	GP	PE	磷脂酰乙醇胺	C39H74NO8P	733.551	715.515	10.0937	M+NH4	5.57043	2	0.7124	rp	26662-95-3	9546747	HMDB0008928	-	-	103164	105431	102284	102933	106283	104164	101484	101770	105883	105547	100741	106406	100514	102129	101379	93100.7	95554.6	92812.6	102383	101990	101729	-	1.2591	0.0119387	1.06621	0.0924971	up	1.12133	0.0169712	1.06207
C18_positive	MW0011289	C22 Sulfatide	Others	Others	其他	C46H89NO11S	864.626	863.616	9.9877	M+H	1.57357	2	0.7279	rp	265096-83-1	24779582	HMDB0012316	-	C06125	11671	12069.8	11711	12442.7	12177.4	11096.9	11996.3	12132.3	11759.8	12335	12526.7	12645.9	11424.3	11110	11798.6	10752.2	11258.4	10453.9	11338.7	11261.1	11183.3	ko00600,ko01100	1.09978	0.0244943	1.06544	0.0914502	up	1.31928	0.00130172	1.09878
C18_positive	MW0063596	Sorbitan, monohexadecanoate	FA	Others	其他	C22H42O6	385.293	402.298	10.3357	M+H-H2O	4.15665	2	0.9297	rp	26266-57-9	14927	HMDB0029887	-	-	312357	316105	317528	329520	317215	316095	311953	311336	327672	324174	312325	315822	313772	310489	313216	305393	299031	296334	314263	313197	313141	-	1.20154	0.0129884	1.0384	0.0543582	up	1.04168	0.0263776	1.03538
C18_positive	MW0108877	N-oleoylglycine	Amino acid and Its metabolites	Amino acid derivatives	氨基酸衍生物	C20H37NO3	322.272	339.277	10.4417	M+H-H2O	7.13984	2	0.8957	rp	2601-90-3	6436908	HMDB0013631	-	-	17667.6	10037.7	16521.1	18413.2	12893.8	12068.8	14259.7	16447.1	14085.4	18801.9	14162.7	12176.1	14904.1	11030.8	9669.62	4839.14	7705.46	10120.5	13792.9	13238.2	13320	-	1.03375	0.031267	1.5034	0.588225	up	1.12208	0.0116459	1.5434
C18_positive	MW0126849	Trazodone hydrochloride	Others	Medicine	药物	C19H23Cl2N5O	407.124	407.128	4.1352	M+	7.32524	1	0.6408	rp	25332-39-2 | 19666-36-5	62935	-	-	-	22713.5	31102.7	30617.6	33818.4	32356	30287.8	34693.3	36606.3	40983	36287.7	37268.6	37071.8	33283.2	39165.9	40060.2	39022.3	38942	38846.7	29313.8	30037.4	31247.5	-	1.31486	0.00224321	0.788836	-0.342203	down	-	-	-
C18_positive	MEDP1310	4-Hydroxy-l-tryptophan	Amino acid and Its metabolites	Amino acid derivatives	氨基酸衍生物	C11H12N2O3	221.092	220.085	2.4998	M+H	1.61623	1	0.8769	rp	25242-90-4	85479	-	-	C21777	25551.5	21041.2	24494.1	20168.7	23892.7	21743.1	23164.1	24577.1	25008.8	24706.9	24129.8	24042.4	14264.7	12154.7	17333.7	15034.6	13361.6	15374.8	21636.6	21698.4	21569.1	-	1.56989	3.26438e-05	1.56404	0.645278	up	1.52752	1.09077e-05	1.66388
C18_positive	MW0126947	Vidarabine	Nucleotide and Its metabolites	Nucleotide and Its metabolites	核苷酸及其代谢物	C10H13N5O4	268.104	267.097	2.2682	M+	1.49879	1	0.9087	rp	24356-66-9	21704	HMDB0014340	-	C07195	29687.8	45476.2	29141.1	27438.8	28329.9	45451.2	20867.2	15726.1	23934	17434.8	20253.9	25160.1	24843.4	24351.4	22647.4	9242.87	29393.7	37448.5	35573.5	35668.2	34559.2	-	-	-	-	-	-	-	-	-
C18_positive	MW0124488	2,4-Dihydroxypyrimidine-5-carboxylic acid	Nucleotide and Its metabolites	Nucleotide and Its metabolites	核苷酸及其代谢物	C5H4N2O4	225.01	156.017	0.5596	M+Na+HCOOH	4.89685	1	0.6447	rp	23945-44-0 | 59299-01-3 | 394-40-1 | 76821-79-9	90301	-	-	C03030	118544	117089	132363	6212.5	99591.6	124413	89101.8	80073.1	66530.4	58213.7	58728.7	81708.2	136710	146644	166267	91364	165168	169140	111648	111308	111178	-	-	-	-	-	-	1.39001	0.000906651	0.496241
C18_positive	MW0107223	Heptenophos	Organic acid and Its derivatives	Phosphoric acids	磷酸类化合物	C9H12ClO4P	251.013	250.016	5.6979	M+H	24.3453	2	0.6359	rp	23560-59-0	62773	HMDB0031793	-	C18660	28373.4	29548.9	26077	25946.6	26053.4	25823.4	24022.2	24321.8	23493.2	24807.2	23520.9	24779	24541.9	25231.4	24144.3	21743.2	25159.1	22731.5	27594	27607.4	26973.9	-	1.26984	0.00567552	1.12728	0.172848	up	-	-	-
C18_positive	MW0006831	Diflunisal	Benzene and substituted derivatives	Benzene and substituted derivatives	苯及其衍生物	C13H8F2O3	251.047	250.044	10.6536	M+H	10.5536	2	0.8973	rp	22494-42-4	3059	HMDB0014999	-	C01691	5401.18	4850.2	5084.02	4784.02	4880.91	5049.49	5200.93	4845.64	4849.29	5067.75	4273.56	4777.55	4264.11	5152.85	4594.44	4073.6	4774.71	4110.57	4155.74	4156.53	4185.78	-	1.0784	0.0320757	1.11418	0.155986	up	-	-	-
C18_positive	MW0143450	Aspartyl phosphate	Organic acid and Its derivatives	Organic acid and Its derivatives	有机酸及其衍生物	C4H8NO7P	177.992	213.004	0.9704	M+H-2H2O	3.9	3	0.9227	rp	22138-53-0	152441	HMDB0012250	-	C03082	3183.93	3069.38	2605.22	2419.37	2534.54	3599.95	2529.56	2215	1784.55	2185.74	1669.79	1623.7	3659.37	3470.93	3867.62	2506.43	4179.03	3246.16	2651.4	2615.41	2743.26	ko00260,ko00261,ko00270,ko00300,ko01100,ko01210,ko01230	-	-	-	-	-	1.36505	0.000593417	0.57375
C18_positive	MW0104240	1-Aminocyclopropanecarboxylic acid	Organic acid and Its derivatives	Organic acid and Its derivatives	有机酸及其衍生物	C4H7NO2	84.0442	101.048	0.7439	M+H-H2O	0.114172	1	0.8081	rp	22059-21-8	535	HMDB0036458	-	C01234	58061.7	86568.4	61482.1	78920.1	56375.7	60987	89190.1	74046.1	98756.7	66073	78000.3	76455.7	37557.9	45409.5	43282.2	36599.5	45010.7	39667.8	60626.6	59975.6	60245.1	ko00270,ko01100	1.51006	0.00301775	1.62566	0.701023	up	1.51939	0.000220592	1.94937
C18_positive	MW0115063	Bardoxolone methyl	Organic acid and Its derivatives	Organic acid and Its derivatives	有机酸及其衍生物	C32H43NO4	506.324	505.319	9.2759	M+H	0.841737	2	0.8697	rp	218600-53-4	400769	-	-	-	4503.06	4300.69	6784.79	3112.76	7885.71	4020.92	5775.27	10527.8	6695.36	4883.39	7968.59	6332.69	9369.54	13560.5	14391	8046.15	10916.6	9821.22	8459.89	8349.14	8497.74	-	1.43663	0.00105927	0.46302	-1.11085	down	1.12255	0.0125474	0.638122
C18_positive	MW0159352	Vindoline	Alkaloids	Alkaloids	生物碱	C25H32N2O6	457.231	456.226	11.3804	M+H	4.55272	2	0.7251	rp	2182-14-1 | 57794-53-3	260535	-	64330	-	38424.9	31387	43514.9	40034.9	37185.5	35951.7	34670.7	44127.9	34897.3	42328.2	38603.5	44306.6	4704.03	6408.25	5588.79	7310.6	3675.07	2374.14	34323.9	34304.6	34374.7	-	1.65987	4.68627e-07	7.53467	2.91354	up	1.54774	7.24724e-07	7.94834
C18_positive	MW0109983	Thyroxine glucuronide	Benzene and substituted derivatives	Benzene and substituted derivatives	苯及其衍生物	C21H19I4NO10	935.704	952.719	12.0018	M+H-H2O	12.118	3	0.5076	rp	21462-56-6	152424	HMDB0010326	-	-	163770	115522	165714	139490	153849	135895	164227	160261	156308	185288	161641	150206	53018.6	50858.3	43591.2	41591.3	32240.3	27521.9	133200	132395	132500	-	1.64537	3.90695e-06	3.51352	1.81292	up	1.561	5.15197e-09	3.93025
C18_positive	MW0103357	2'-O-Methyladenosine	Nucleotide and Its metabolites	Nucleotide and Its metabolites	核苷酸及其代谢物	C11H15N5O4	348.071	281.112	0.8347	M-2H+3Na	12.7088	1	0.8839	rp	2140-79-6	102213	HMDB0004326	58235	-	32997.7	249953	21040.1	38355	31296.1	162161	17012.1	23589.4	22633.8	13024.3	15474.3	21452.4	418728	852387	359931	102197	486664	499604	197797	197766	196772	-	1.32264	0.0126039	0.197022	-2.34357	down	1.51268	0.00718085	0.0416201
C18_positive	MW0014628	5,6-DHET	Organic acid and Its derivatives	Organic acid and Its derivatives	有机酸及其衍生物	C20H34O4	339.252	338.246	8.3802	M+H	4.3247	1	0.6942	rp	213382-49-1	5283142	HMDB0002343	-	C14772	49309.9	85272.3	43240.7	56344.9	30859.5	35021.9	7722.47	5730.61	5835.16	4737.08	3148.76	6185.01	21033.1	31926.3	11673.4	3604.84	23196.3	14367.2	25021.3	24775.7	25031.2	ko00590,ko01100,ko04726	1.24682	0.00784475	2.83597	1.50384	up	1.0676	0.0300212	0.3153
C18_positive	MW0141009	1-(1Z-Octadecenyl)-2-(4Z,7Z,10Z,13Z,16Z,19Z-docosahexaenoyl)-sn-glycero-3-phosphoethanolamine	Others	Others	其他	C45H78NO7P	776.573	775.552	10.0634	M+H	17.306	2	0.6811	rp	206059-98-5	42607458	HMDB0011394	-	-	127264	128382	125921	126804	128765	121854	123984	126015	126278	124631	121111	125103	126118	120523	125828	115914	120152	117356	127303	125726	126172	-	1.12271	0.0247936	1.0456	0.0643311	up	-	-	-
C18_positive	MEDP1180	LPC(14:0/0:0)	GP	LPC	溶血磷脂酰胆碱	C22H46NO7P	468.309	467.301	7.6664	M+H	1.00567	1	0.9491	rp	20559-16-4	460604	HMDB0010379	-	-	17145.7	18616.1	21033.2	14444.4	15670.8	20474.6	27587.4	22806.3	25786.3	17547.9	14802	20450.5	49078	54186.5	35699.5	21344.1	45719.8	43729.6	28897.6	29056.8	28945.3	-	1.49286	0.00357843	0.429956	-1.21774	down	1.20999	0.00645268	0.516422
C18_positive	MW0053733	Glycerophospho-N-Oleoyl Ethanolamine	GP	PE	磷脂酰乙醇胺	C23H46NO7P	480.309	479.301	8.7885	M+H	1.22291	2	0.7552	rp	201738-24-1	16123469	-	45335	-	226731	192865	255041	141116	190575	188253	251801	260373	242342	187669	210448	205749	118890	104912	94541.7	114630	108031	102625	206953	205353	205305	-	1.55049	0.00172826	1.856	0.892201	up	1.54454	8.14965e-05	2.1105
C18_positive	MW0105988	Atazanavir	Benzene and substituted derivatives	Benzene and substituted derivatives	苯及其衍生物	C38H52N6O7	705.406	704.39	10.6082	M+H	14.1317	2	0.8394	rp	198904-31-3	148192	HMDB0015205	-	-	14249.7	6607.29	17250.6	8277.1	10738.7	14829.2	10563.4	13831.5	14876.2	21623.2	19793.6	16160	9782.33	17118.7	10756.1	11574.1	6112.59	5764.36	13859.9	13687.6	13589.2	-	-	-	-	-	-	1.01644	0.030581	1.58486
C18_positive	MW0012998	LPC(18:0/0:0)	GP	LPC	溶血磷脂酰胆碱	C26H54NO7P	524.362	523.364	9.0328	M+H	20.6945	2	0.6383	rp	19420-57-6	497299	HMDB0010384	-	C04230	52952.4	52076	62446.8	39482.9	55701.8	54747.5	79843.9	74155.8	90627.4	79495.6	70425.8	64811.6	51383.4	51134.1	36881.4	27891.3	41400.3	52982.3	60941.5	60602.6	60557.1	ko00564,ko05231	-	-	-	-	-	1.38593	0.000137057	1.75547
C18_positive	MW0011897	PC(8:0/8:0)	GP	PC	磷脂酰胆碱	C24H48NO8P	510.319	509.312	8.7285	M+H	4.93211	1	0.8288	rp	19191-91-4	24779244	-	45203	-	31359.1	32764.7	38599.9	32431.6	40879.4	33358.6	47172.7	39084.6	42807.5	47118.3	39489.5	37862	33635	43514.6	38861.2	20675.8	31727.2	31353.8	39421.9	39642.1	38999.8	-	-	-	-	-	-	-	-	-
C18_positive	MW0103543	Dihydroflavine-adenine dinucleotide	Nucleotide and Its metabolites	Nucleotide and Its metabolites	核苷酸及其代谢物	C27H35N9O15P2	829.208	787.173	3.7628	M+CH3CN+H	1.94162	3	0.7592	rp	1910-41-4	446013	HMDB0001197	6073	C01352	7810.61	5565.59	10274.1	8659.29	13990.2	13866.4	14623.5	19451.7	17598.8	10502.6	7390.9	14529.6	6915.84	6944.15	5612.53	7445.61	6239.61	9694.07	8899.31	9785.26	9797.5	ko00740,ko01100,ko01240,ko04714	-	-	-	-	-	1.24105	0.0113587	1.96251
C18_positive	MW0062208	Prosapogenin A	Steroids	Steroidal saponins	甾体皂苷	C39H62O12	723.435	722.424	10.8814	M+H	3.43124	2	0.802	rp	19057-67-1	11061578	HMDB0029312	-	-	42444.5	24743.3	53957.6	37718.8	42008.3	39538.7	36895.4	61492.2	39541.6	46817.7	53047.3	49007.1	2698.94	3913.12	2856.74	4092.14	1551.31	3010.43	36198.2	35532	36239.9	-	1.68224	0.000187716	13.2658	3.72963	up	1.57614	5.86622e-05	15.8255
C18_positive	MW0012553	16-Glucuronide-estriol	Alcohol and amines	Alcohols	醇类	C24H32O9	487.202	464.205	10.6082	M+Na	17.2218	2	0.738	rp	1852-50-2	122281	HMDB0006766	-	C05504	63648.1	49937.7	67941.3	50859	58127.3	67406.1	73299.5	66627.6	70398.2	80538.7	77629.5	71551.4	43272.4	54865.3	46247.5	48179.9	31858.3	33272.1	63229.9	62982.1	62905.9	ko00140	1.23384	0.00666337	1.38892	0.473969	up	1.42654	9.16548e-05	1.70762
C18_positive	MEDP1096	PC(12:0/12:0)	GP	PC	磷脂酰胆碱	C32H64NO8P	548.371	621.437	9.3365	M+H-H2O	2.12069	1	0.7431	rp	18194-25-7 | 127641-86-5	512874	-	-	-	16367.3	17107.4	21640	10822.5	18236	16342.4	19919.4	21548.1	20083.8	18267.9	18169.2	24200.2	27710.2	35167.3	32006.1	16700.7	27642.7	34194.5	24766.4	24716.4	24919.1	-	1.31244	0.00510058	0.579602	-0.786865	down	1.01225	0.0256799	0.704576
C18_positive	MW0194046	1,2-Dimyristoyl-sn-glycero-3-phosphocholine	GP	PC	磷脂酰胆碱	C36H72NO8P	792.363	677.5	9.8821	M-2H+3K	13.2257	2	0.6785	rp	18194-24-6	5459377	HMDB0007866	-	-	34705.2	32308	33520.4	29418.4	34465.1	37823.7	38549.9	41946.9	39570.1	45480.2	39646.5	35324	20351	20994.9	27004.6	22360.4	24637.7	24584.1	38542.7	38637.9	38715.6	-	1.53827	5.25868e-05	1.44527	0.53134	up	1.52045	3.91715e-06	1.71881
C18_positive	MW0103507	Crotonoside	Nucleotide and Its metabolites	Nucleotide and Its metabolites	核苷酸及其代谢物	C10H13N5O5	284.1	283.092	1.1975	M+H	1.62655	2	0.8985	rp	1818-71-9	65085	-	-	C08432	23500.7	16138.9	18350.3	15790.5	10103.7	15544	7910.01	8312.41	5301.03	3062.04	2023	12431.7	24602.9	22529.6	31049.5	30484	36835.3	35317.7	18086.1	18095.5	18107.3	-	1.40441	0.00108956	0.549877	-0.86282	down	1.41647	1.66835e-05	0.215908
C18_positive	MW0016009	Avenoleic acid	FA	Others	其他	C18H32O3	279.232	296.235	8.9418	M+H-H2O	1.66487	2	0.6998	rp	177931-23-6	45934094	HMDB0029978	-	-	13147.1	19072	10544.1	14422.7	9779.43	8819.36	5991.49	5441.81	6922.85	8723.6	8433.41	5236.74	9978.53	13834.3	6612.43	5576.29	8002.59	6543.88	10250.7	10353.4	10270.7	-	-	-	-	-	-	-	-	-
C18_positive	MW0123776	Dulciol A	Heterocyclic compounds	Heterocyclic compounds	杂环化合物	C28H32O6	465.235	464.22	9.8821	M+H	16.1829	3	0.7924	rp	175617-23-9	5324368	HMDB0029990	-	-	12139.2	13975.3	11803.4	10848.1	11612.3	13854.2	13390.4	15531.4	14532.6	18665.5	13757.6	12791.9	7887.94	9601.43	9387.03	6473.98	11241.6	8671.11	12062.2	12023.8	12342.1	-	1.31267	0.00221651	1.3937	0.478915	up	1.38845	0.000380449	1.66474
C18_positive	MW0054524	LPC(16:0/0:0)	GP	LPC	溶血磷脂酰胆碱	C24H50NO7P	496.34	495.332	8.7285	M+H	1.82168	1	0.9721	rp	17364-16-8	460602	HMDB0010382	-	C04230	6.30036e+06	6.49235e+06	6.83469e+06	6.14374e+06	6.67355e+06	6.83722e+06	9.00455e+06	7.94784e+06	8.46988e+06	8.46203e+06	8.17527e+06	7.14281e+06	6.2342e+06	7.68681e+06	6.44043e+06	3.75656e+06	6.26882e+06	5.85721e+06	7.42883e+06	7.43541e+06	7.39249e+06	ko00564,ko05231	-	-	-	-	-	1.16346	0.00708567	1.35753
C18_positive	MW0111042	Foramsulfuron	Heterocyclic compounds	Heterocyclic compounds	杂环化合物	C17H20N6O7S	453.123	452.111	1.4421	M+H	10.3843	2	0.8463	rp	173159-57-4	11419598	-	263526	-	6712.65	2711.5	5999.24	5174.97	4791.28	2779.61	6792.29	5446.16	4373.35	6020.49	4706.59	7582.73	4285.56	2693.08	6117.98	4420.07	3305.72	2498.38	4751.46	4757.43	4660.98	-	-	-	-	-	-	1.02683	0.0269742	1.49744
C18_positive	MEDP1233	D-Urobilinogen	Tryptamines,Cholines,Pigments	Pigments	色素	C33H42N4O6	591.326	590.31	8.2288	M+H	12.5793	1	0.5134	rp	17208-65-0	440784	HMDB0004158	7021	C05791	122565	81532.8	118235	64761.5	96282.5	170777	77856.6	83136	49430.5	70807.9	78509.8	78415.1	32166.3	54276.8	41482.5	16485.1	23303.2	44613.3	82016.2	81484.8	81914.6	ko00860,ko01100	1.44691	0.00341176	3.08088	1.62334	up	1.28307	0.000619747	2.06359
C18_positive	MW0103913	(3S,5S)-3,5-Diaminohexanoate	Aldehyde,Ketones,Esters	Esters	酯类	C6H14N2O2	293.209	146.106	8.8812	2M+H	22.65	3	0.6123	rp	17027-83-7	439430	HMDB0012115	-	C01186	2320.61	2301.18	2434.39	1686	2445.71	723.258	498.589	198.44	344.868	819.186	714.717	633.906	1072.43	1452.84	465.783	232.135	373.579	653.641	788.968	876.648	924.585	ko00310,ko01100	1.25829	0.00437671	2.80235	1.48664	up	-	-	-
C18_positive	MW0013931	3alpha-Acetomethoxy-11alpha-oxo-12-ursen-24-oic acid	Organic acid and Its derivatives	Organic acid and Its derivatives	有机酸及其衍生物	C33H50O5	527.38	526.366	9.8821	M+H	14.9666	3	0.6179	rp	17019-95-3	131752030	HMDB0036673	-	-	11364.9	9803.88	10235.9	9094.15	10026.1	12880.1	12688.5	15721.4	14924	17672.3	13947.9	11272.5	5277.08	5097.72	6100.85	4208.8	6317.06	5602.52	11974.6	11974.3	12008	-	1.59527	4.34452e-05	1.9447	0.959548	up	1.54278	8.52775e-05	2.64466
C18_positive	MW0169676	Pinolenic acid	FA	FFA	游离脂肪酸	C18H30O2	279.232	278.225	8.5318	M+H	0.915273	2	0.7256	rp	16833-54-8	5312495	-	35008	-	10868.6	18347.5	13621.9	12634.2	9689.38	8454.13	2924.03	2609.91	2691.84	2695.64	1678.13	2682.83	7200.41	13747.5	4007.29	3503.56	6197.64	4605.96	7591.78	7377.78	7593.53	-	1.19346	0.022049	1.87497	0.906866	up	1.21863	0.0491202	0.389237
C18_positive	MW0157398	Terpendole E	Heterocyclic compounds	Heterocyclic compounds	杂环化合物	C28H39NO3	438.299	437.293	9.0176	M+H	0.967762	3	0.7548	rp	167427-23-8	10094631	-	-	C20536	12065	10488.4	13276.6	21511.6	19110.1	7937.16	22352	43576.8	41901.6	49622	59737.2	24693	3044.82	2941.47	2016.36	5101.77	1951.49	1157.96	19617.8	19598.6	19795.9	-	1.55635	0.00245097	5.20474	2.37983	up	1.52983	0.00134115	14.9182
C18_positive	MW0141321	12alpha-Fluoro-11beta,17beta-dihydroxyandrost-4-en-3-one	Aldehyde,Ketones,Esters	Ketones	酮类	C19H27FO3	323.196	322.194	10.6082	M+H	12.7316	3	0.6186	rp	1649-30-5	243750	-	-	-	178471	120130	219179	141200	164785	175973	197950	181801	195984	228830	218010	188080	112176	155048	118915	116604	82875.9	83899.1	162711	162678	162702	-	1.21073	0.0116921	1.49322	0.578424	up	1.42656	8.32429e-05	1.80825
C18_positive	MW0152601	Leu-Glu	Amino acid and Its metabolites	Small Peptide	小肽	C11H20N2O5	261.145	260.137	2.6535	M+H	0.2	3	0.5309	rp	16364-31-1	7009630	-	-	-	21722	19763.9	19538.3	26568	23014.5	21409.6	29807.6	30687.4	34027.6	30791.6	24492.6	31803.7	14366.7	17083.5	14138.2	17200.5	14805.9	14808.6	23575.7	23843	23692.4	-	1.53199	0.000659404	1.4287	0.514699	up	1.53968	1.865e-05	1.96541
C18_positive	MW0124090	Ezetimibe	Heterocyclic compounds	Heterocyclic compounds	杂环化合物	C24H21F2NO3	392.149	409.149	2.456	M+H-H2O	7.59694	2	0.7954	rp	163222-33-1	150311	HMDB0015108	-	-	76503.6	96594.1	68411.2	78098.6	92774.1	89065.8	55106.7	81483.9	62054.8	47809.5	61664.6	59785.1	93520.9	115264	65586.3	63324.7	100425	127880	56266.8	56752.9	57197.1	-	-	-	-	-	-	1.08141	0.0253908	0.650007
C18_positive	MW0054553	LPC(22:6/0:0)	GP	LPC	溶血磷脂酰胆碱	C30H50NO7P	568.34	567.332	8.2288	M+	16.1077	1	0.6582	rp	162440-05-3	10415542	HMDB0010404	-	C04230	975695	601933	824992	407822	484451	1.72106e+06	555126	559071	776744	1.09571e+06	538673	515891	216248	331460	280237	96236.4	157100	290722	708901	746667	746713	ko00564,ko05231	1.38048	0.0267033	3.65593	1.87024	up	1.37663	0.0035307	2.94549
C18_positive	MW0144895	Allopurinol riboside	Nucleotide and Its metabolites	Nucleotide and Its metabolites	核苷酸及其代谢物	C10H12N4O5	269.088	268.081	0.8647	M+H	2.65155	2	0.9626	rp	16220-07-8	135407110	HMDB0000481	-	-	51582.2	72605.2	33458.6	61370.8	45579.8	75566.8	27533.1	23259.6	18207.7	15549.4	16809.5	57965.6	55331.1	47408.5	51876.6	82741.4	52004.3	35903.1	47270.3	45324.1	45643.8	-	-	-	-	-	-	1.20835	0.0125834	0.489832
C18_positive	MW0126549	Silodosin	Heterocyclic compounds	Heterocyclic compounds	杂环化合物	C25H32F3N3O4	496.241	495.235	7.9401	M+H	2.4414	2	0.8902	rp	160970-54-7	5312125	-	-	-	3232.54	4305.73	7740.34	3979.9	7283.1	4748.15	9792.04	9532.7	9664.23	6824.19	5975.64	8412.97	14598.9	9180.79	11472.6	5597.56	9232.6	9663.62	8403.58	8382.2	8420.42	-	1.27222	0.00986993	0.523712	-0.933153	down	-	-	-
C18_positive	MW0160223	[[(2R,3S,4R,5R)-5-(2-amino-6-oxo-3H-purin-9-yl)-3,4-dihydroxyoxolan-2-yl]methoxy-hydroxyphosphoryl] [(3S,4R,5S,6S)-3,4,5-trihydroxy-6-methyloxan-2-yl] hydrogen phosphate	Others	Others	其他	C16H25N5O15P2	590.08	589.082	1.4727	M+H	15.4892	3	0.7634	rp	15839-70-0	439211	HMDB0001095	6001	C00325	7780.41	10493.1	4128.76	7750.24	10270.8	12764.1	4034.87	2425.49	4121.89	2218.66	1846.16	8737.74	13766.6	8836.2	10998.6	12717.2	9613.11	7503.68	6055.9	6230.14	6354.03	ko00051,ko00520,ko01100,ko01250	-	-	-	-	-	1.31675	0.000879292	0.36864
C18_positive	MW0154103	N,N'-(acridine-3,6-diyl)diacetamide	Alcohol and amines	Polyamines	多胺	C17H15N3O2	294.12	293.116	2.2682	M+H	7.24969	2	0.7005	rp	15724-70-6	85070	-	96348	-	2308.98	3579.23	2059.38	2161.3	2365.27	3567.52	1416.08	960.761	1569.11	1273.32	1752.15	1854.68	1939.71	1741.3	1682.68	1027.16	2284.27	2710.15	2668.42	2661.62	2564.06	-	-	-	-	-	-	-	-	-
C18_positive	MW0007155	Flavidulol D	Benzene and substituted derivatives	Phenolics	苯酚类	C35H56O3	542.453	524.423	11.4258	M+NH4	4.63352	3	0.5663	rp	156980-40-4	131752918	HMDB0040736	-	-	25382.8	28611.1	28264.1	24463	26827.1	27610.1	50438.7	27518.2	27322.1	30251.6	26175.2	24482.7	25938.1	26425.6	25478.9	23272.4	22756.8	23556.3	27510.4	26905.1	26848.1	-	1.05212	0.0329515	1.09313	0.128465	up	-	-	-
C18_positive	MW0054062	isobutyryl-CoA	CoEnzyme and vitamins	CoEnzyme and vitamins	辅酶和维生素	C25H42N7O17P3S	802.16	837.157	3.0674	M+H-2H2O	21.2306	3	0.6774	rp	15621-60-0	3036931	HMDB0001243	6103	C00630	8401.08	5048.83	5651.62	5083.24	6896.84	4599.93	6856.51	6002.46	4963.12	5149.6	4630.97	4620.7	3450.83	5358.35	3828.5	3936.29	3767.68	5176.04	9529.99	9328.76	8632.97	ko00280,ko01100	1.13468	0.0366713	1.39831	0.48368	up	-	-	-
C18_positive	MW0106186	Ethyl 2-(1-methylguanidino)acetate hydrochloride	Aldehyde,Ketones,Esters	Esters	酯类	C6H14ClN3O2	336.239	195.077	1.243	2M+NH4	12.3098	2	0.6593	rp	15366-32-2	25114309	-	263486	-	9266.02	7029.98	8497.75	6997.51	8833.7	7049.93	6703.13	9416.74	7252.65	6465.7	8223.07	7937.9	3751.81	3137.78	5554.23	4154.22	3052.73	4410.43	6893.35	6894.55	6848.62	-	1.55309	4.31687e-05	1.9814	0.986521	up	1.42736	0.000107763	1.91176
C18_positive	MW0016182	Bexarotene	Others	Hydrocarbon derivatives	烃衍生物	C24H28O2	349.212	348.209	11.0473	M+H	9.49962	2	0.9441	rp	153559-49-0	82146	HMDB0014452	-	-	331504	243795	364199	301412	323514	275317	318424	403142	374655	427744	423104	376468	123962	137458	161562	138622	130321	142115	281902	281126	281923	-	1.65296	0.000104572	2.20582	1.14131	up	1.57584	7.30288e-06	2.78588
C18_positive	MW0113215	5-Decanoyl-2-nonylpyridine	Heterocyclic compounds	Pyridine and pyridine derivatives	吡啶及其衍生物	C24H41NO	360.324	359.319	11.8047	M+H	6.06911	3	0.8824	rp	149682-94-0	85697559	HMDB0035516	-	-	106125	68658	72670.7	83290.1	72562.4	70259.6	73134.8	61839.6	89937.6	139981	62991.1	78066.5	56664.5	60081.4	41024	48827.1	45958.4	43992.8	70036.4	70129.1	71402	-	1.46393	0.00236186	1.59693	0.675297	up	1.21435	0.0316121	1.70613
C18_positive	FDATN00018	Vorinostat	Benzene and substituted derivatives	Benzene and substituted derivatives	苯及其衍生物	C14H20N2O3	287.134	264.147	0.5596	M+Na	4.29127	2	0.8355	rp	149647-78-9	5311	HMDB0015568	-	-	56342.5	50132.3	63682.1	45901.3	54942.6	55712.3	51374.7	44188.2	45733.7	42546.4	39082.5	47579.5	59273.6	63710.8	61868.7	47942.1	64906.2	62939.7	54168.2	53303.4	53556.4	-	-	-	-	-	-	1.32233	0.0009471	0.750067
C18_positive	MW0169367	L-Proline	Amino acid and Its metabolites	Amino acids	氨基酸	C5H9NO2	138.051	115.063	0.8154	M+Na	5.075	3	0.7228	rp	147-85-3	145742	HMDB0000162	29	C00148	31952.1	34421.9	59044.5	68826.7	75261.3	2927.47	45129	45108.1	45446.1	59098.3	44458.1	44060.2	9996.76	29017.1	10557.9	64970.8	13749.1	8655.3	20173.6	20443.5	30452.2	ko00330,ko00470,ko00970,ko01100,ko01230,ko02010,ko04974,ko04978,ko05230	-	-	-	-	-	1.1044	0.0410523	2.06868
C18_positive	MW0103561	Flavin mononucleotide	Nucleotide and Its metabolites	Nucleotide and Its metabolites	核苷酸及其代谢物	C17H21N4O9P	457.112	456.105	3.2347	M+H	0.393777	3	0.581	rp	146-17-8	643976	HMDB0001520	6295	C00061	3996.01	3203.9	3355.74	4971.61	4936.93	4319.43	4759.75	6957.23	5884.78	5962.15	4416.75	6665.61	3874.55	6314.96	4896.97	6482.14	4830.38	6535.56	5993.55	6071.25	6225.03	ko00190,ko00740,ko01100,ko01240,ko04977	1.02766	0.0356504	0.752511	-0.410215	down	-	-	-
C18_positive	MW0150737	Hematoporphyrin	Heterocyclic compounds	Heterocyclic compounds	杂环化合物	C34H38N4O6	581.286	598.279	11.5622	M+H-H2O	15.4333	2	0.7948	rp	14459-29-1 | 136752-88-0	11103	HMDB0000668	5638	-	11636.7	12741.6	16304.6	13036.3	18339.5	22245.4	11744.1	22493.5	24326.5	12340.2	17532	30236.9	5390.92	45.7112	7.75432	21.8851	3711.16	4264.9	8127.25	8390.27	8627.39	-	1.20783	0.000102165	7.01546	2.81054	up	1.15673	0.00125135	8.82832
C18_positive	MW0009981	Trihexyphenidyl	Benzene and substituted derivatives	Benzene and substituted derivatives	苯及其衍生物	C20H31NO	302.246	301.241	10.3963	M+H	4.93398	2	0.7591	rp	144-11-6 | 40520-25-0	5572	HMDB0014520	2936	C07171	6451.01	8016.59	7101.32	7369.13	6551.09	7766.61	6967.2	12327.1	6745.17	6527.08	7944.66	7232.66	6182.79	6361.51	6801.32	5929.22	5959.33	5802.71	6842.38	6779.35	6739.37	-	1.28188	0.00845369	1.16791	0.223929	up	-	-	-
C18_positive	MW0114363	Dronedarone	Aldehyde,Ketones,Esters	Ketones	酮类	C31H44N2O5S	557.317	556.297	9.8853	M+H	21.4944	2	0.8311	rp	141626-36-0	208898	HMDB0251621	-	D02537	9213.6	11702.6	11349.4	12438.8	11135.8	10586.6	9048.96	7767.1	8274.56	6481.34	8752.24	9039.91	14154.4	14388.8	13418.5	14894.3	12342.1	13729.8	9862.65	9714.1	9704.5	-	1.38505	0.000855505	0.801019	-0.320091	down	1.50786	1.30325e-06	0.595265
C18_positive	MW0048981	Colforsin daropate hydrochloride	Aldehyde,Ketones,Esters	Esters	酯类	C27H44ClNO8	527.321	545.275	8.7285	M+NH4	22.5316	2	0.7603	rp	138605-00-2	444028	-	96489	-	26007.3	30957.3	27172.3	30932	30457.6	32096	40116.2	30186.3	38849	35767.2	37718.9	32338.3	30777.7	32944.8	28860.5	19448.7	29751.9	27732	34000.1	34022.5	33536.9	-	-	-	-	-	-	1.08614	0.0124924	1.26818
C18_positive	MW0157161	Spheroidenone	FA	Others	其他	C41H58O2	600.469	582.444	10.1997	M+NH4	14.0056	3	0.6375	rp	13836-70-9	5366412	-	-	C15903	873568	866455	896584	870931	880137	845786	865817	847675	881084	871669	842326	860929	864204	834134	838394	794136	790968	746327	858297	858290	845549	ko01100	1.21815	0.0150699	1.07504	0.104388	up	1.06602	0.0326141	1.0619
C18_positive	MW0105445	Agomelatine	Alcohol and amines	Amines	胺类	C15H17NO2	244.137	243.126	5.1166	M+H	8.42045	2	0.921	rp	138112-76-2	82148	HMDB0015636	-	-	6885.49	6953.66	7090.45	7158.51	6780.22	7411.45	6466.82	6519.58	6156.37	6291.83	7461.34	6337.23	6304.57	6486.52	6520.85	6060.11	6452.22	6353.41	7460.75	7462.95	7314.83	-	1.5066	0.000190655	1.10745	0.147238	up	-	-	-
C18_positive	MW0053884	Hericenone E	Aldehyde,Ketones,Esters	Esters	酯类	C37H54O6	595.409	594.392	11.7895	M+H	16.5381	3	0.5927	rp	137592-05-3	131752559	HMDB0039140	-	-	5907.91	3599.49	5814.77	3295.86	5343.51	4016.6	5362.7	4863.33	3539.29	4889.51	4456	4359.3	2787.64	2493.63	2587.31	2858.57	2262.95	1735.95	4184.12	4179.99	4103.04	-	1.43318	0.00423119	1.89991	0.92593	up	1.44521	7.81811e-05	1.86541
C18_positive	MW0053883	Hericenone D	Aldehyde,Ketones,Esters	Ketones	酮类	C37H58O6	599.44	598.423	8.7285	M+H	16.8188	3	0.5763	rp	137592-04-2	15658906	HMDB0039139	-	-	257808	281416	309587	242284	292630	303829	392456	368257	384596	391039	372701	314660	241174	318545	269819	106498	250061	235554	314745	315973	312463	-	-	-	-	-	-	1.15459	0.00408447	1.56417
C18_positive	MW0124412	3-Indolebutyric acid	Organic acid and Its derivatives	Organic acid and Its derivatives	有机酸及其衍生物	C12H13NO2	204.099	203.095	5.7283	M+H	8.41789	2	0.7291	rp	133-32-4	8617	HMDB0002096	6485	C11284	39832.7	39173.8	36800.3	36439.8	35499.5	36389.3	36350.9	35603.5	35608.1	35635.5	35860.1	35001	33944.2	35067.7	32595.3	35366.8	34003	34672.8	38622.1	38643.8	38137.8	-	1.33487	0.00540734	1.08989	0.124181	up	1.10816	0.0166189	1.04089
C18_positive	MW0122632	7H-Purin-8-ol	Nucleotide and Its metabolites	Nucleotide and Its metabolites	核苷酸及其代谢物	C5H4N4O	119.035	136.038	1.4575	M+H-H2O	1.025	3	0.8615	rp	13230-97-2 | 51953-05-0	229771	HMDB0012182	-	-	5663.05	6878.56	4881.19	4553.89	6594.65	7503.94	4135.92	3537.15	3443.06	2691.42	2626.31	5467.38	7782.26	6026.61	6383.93	6825.4	7061.35	4750.36	5681.47	5661.6	5661.85	-	-	-	-	-	-	1.31857	0.000873094	0.56403
C18_positive	MW0057831	PC(O-16:0/22:6(4Z,7Z,10Z,13Z,16Z,19Z))	GP	PC-O	溶血磷脂酰胆碱	C46H82NO7P	791.593	791.583	10.6385	M+	11.9552	2	0.6886	rp	132213-85-5	16759366	HMDB0013409	-	-	99985.7	99578.1	102591	100929	101119	100878	96778.6	97809.4	97693.1	102816	94368	102486	98931.7	96587.9	99934.6	93546.8	95440.5	93682.9	102661	102342	101365	-	1.31236	0.00722638	1.04663	0.0657454	up	-	-	-
C18_positive	MW0008802	N-Acetyl-Neuraminic Acid	Amino acid and Its metabolites	Amino acid derivatives	氨基酸衍生物	C11H19NO9	356.12	309.106	2.2682	M+HCOO+2H	2.96918	2	0.8037	rp	131-48-6 | 489-46-3	439197	HMDB0000230	-	C00270	23169.1	37179	21495.8	21665.2	19661.4	33616.9	16069.5	10256.5	17367.3	13971.4	15507.1	18540.7	18467	17442.9	17448.2	10644.3	21865.9	28788.6	26358.2	26493.8	25352.3	ko00520,ko01100,ko01250	-	-	-	-	-	-	-	-
C18_positive	MW0113863	2'-Adenylic acid	Nucleotide and Its metabolites	Nucleotide and Its metabolites	核苷酸及其代谢物	C10H14N5O7P	695.134	347.063	1.945	2M+H	3.67917	2	0.9594	rp	130-49-4 | 81012-86-4	94136	HMDB0011617	-	C00946	14707.9	10843.3	14093.6	17305.7	13352.2	10508.9	14512.7	18849.7	12579.5	13696.9	14665.8	20038.1	6070.78	7374.05	18502.5	8901.18	6192.79	13000.1	12276.7	12298.3	12545.4	-	-	-	-	-	-	1.04106	0.039336	1.5713
C18_positive	MW0052943	Fulvestrant	Benzene and substituted derivatives	Benzene and substituted derivatives	苯及其衍生物	C32H47F5O3S	629.316	606.317	9.0479	M+Na	15.4608	2	0.7369	rp	129453-61-8	104741	-	45325	-	8901.71	9329.65	9074.56	6704.83	7234.28	8000.74	11485	11987.7	10593.2	9274.63	8613.71	9481.47	7414.85	8581.52	5419.08	4225.25	7332.18	10953.5	9478.98	9434.5	9628.74	-	-	-	-	-	-	1.02341	0.0304619	1.39861
C18_positive	MW0137420	Artonin C	Heterocyclic compounds	Heterocyclic compounds	杂环化合物	C40H38O10	679.24	678.246	11.4459	M+H	22.3628	3	0.5133	rp	128553-97-9	14681571	HMDB0035964	-	-	10705.4	6393.51	10716.9	9566.86	7915.02	7243.85	10206.2	9457.66	8943.05	9969.29	9539.15	10026.2	5495.1	4947.35	6095.74	5451.42	4973.33	4094.47	8928.7	8894.25	8928.76	-	1.44339	0.00367531	1.69176	0.758521	up	1.53617	3.27338e-07	1.87207
C18_positive	MW0169863	Solasodine	Alkaloids	Alkaloids	生物碱	C27H43NO2	414.327	413.329	11.4864	M+H	23.9369	2	0.8209	rp	126-17-0	442985	HMDB0035282	41805	C10822	45982.2	53309.4	30093.6	52981.4	28505.1	52366.2	50525.1	55458.7	51432.1	55148.2	50919	54621.9	51859.3	25161.6	29736.3	29738.8	27593.1	27292.3	42986.8	40837.3	43687.4	-	-	-	-	-	-	1.36237	0.00288113	1.66215
C18_positive	MW0114007	Bispyribac	Heterocyclic compounds	Heterocyclic compounds	杂环化合物	C19H18N4O8	499.104	430.113	4.4882	M+Na+HCOOH	5.52394	2	0.6979	rp	125401-75-4	443031	-	68684	-	8612.43	6664.44	6563.72	6963.55	6723.81	6033.92	5967.08	6203.07	5350.29	5279.58	5158.26	5232.95	5259.47	5072.65	5515.75	5767.55	5497.73	4837.32	7453.01	7434.23	7105.34	-	1.42206	0.00510937	1.30082	0.379423	up	-	-	-
C18_positive	MW0139569	Retusin	Heterocyclic compounds	Heterocyclic compounds	杂环化合物	C19H18O7	359.104	358.105	2.4532	M+H	20.6135	2	0.6569	rp	1245-15-4	5352005	-	44016	-	14861.4	21434.7	40498.2	40135.2	40102.5	30701.7	49595.3	70614.7	69429.8	55113.7	58473.7	62036.6	88709.7	97160.7	67585.3	46048.3	53477.9	81382	37795.1	41524.4	43173.9	-	1.3645	0.00254394	0.432204	-1.21022	down	-	-	-
C18_positive	MEDL02028	Spermidine	Alkaloids	Phenolamine	酚胺	C7H19N3	146.165	145.158	0.5442	M+H	0.541762	1	0.9534	rp	124-20-9	1102	HMDB0001257	254	C00315	15195.7	22296.8	22655.2	14277.3	17522.6	18186.1	20287	20474.3	24602.1	22271	15326.8	20912.2	7483.63	5290.64	7683.77	6187.24	5198.59	7424.81	16675.9	16601.5	16677.2	ko00330,ko00410,ko00480,ko01100,ko02010,ko04976	1.63284	0.000217475	2.80462	1.4878	up	1.55159	2.86529e-05	3.15451
C18_positive	MW0122996	Azasetron	Heterocyclic compounds	Heterocyclic compounds	杂环化合物	C17H20ClN3O3	367.15	349.119	1.8071	M+NH4	8.71506	2	0.6851	rp	123040-69-7 | 123039-99-6	2264	-	-	-	16734.9	17287	18677.9	22095	16766.3	13252.7	20859	26702.8	25464.7	28336.6	24883.2	20832.5	11148.6	13934.3	19121	12901.7	10722	16327	19755.9	19730.9	19765.8	-	-	-	-	-	-	1.39996	0.000181312	1.74772
C18_positive	MW0111288	Sphingosine	SL	SM	鞘磷脂	C18H37NO2	300.29	299.282	6.8576	M+H	3.4798	1	0.9551	rp	123-78-4	5280335	HMDB0000252	-	C00319	84615.6	85120.8	85340.2	58248.7	57567.2	61257.4	64309.4	58603.6	66066.6	53651.9	54487.4	45374	23315.7	20960.2	50059.8	17908.7	22285.1	22311.2	60505.2	60516.3	60113.1	ko00600,ko01100,ko04071,ko04210,ko04217	1.52981	0.000142065	2.75534	1.46223	up	1.39194	0.000538566	2.1837
C18_positive	MW0168601	4-Hydroxybenzaldehyde	Benzene and substituted derivatives	Benzene and substituted derivatives	苯及其衍生物	C7H6O2	105.033	122.037	3.2651	M+H-H2O	0.95	3	0.8158	rp	123-08-0	126	HMDB0011718	-	C00633	306.349	181.462	123.138	167.587	449.186	145.291	80.1425	698.593	431.276	501.111	146.21	284.922	1211.31	1716.03	2420.14	2432.25	2577.66	1910.01	640.036	607.156	647.674	ko01100	1.63182	0.000262503	0.111924	-3.15941	down	1.39229	0.000201718	0.17463
C18_positive	MW0169839	Simazine	Heterocyclic compounds	Heterocyclic compounds	杂环化合物	C7H12ClN5	202.09	201.078	3.1587	M+H	9.46455	2	0.8163	rp	122-34-9 | 39291-64-0	5216	-	44581	-	10630.4	7536.34	6284.09	15428.1	24257.5	15454.7	19419.1	26878.1	24211.8	18648.4	35992	14312.4	7672.08	3850.44	4811.39	3242.19	2328.12	5646.31	11117.8	11162.9	11229.2	-	1.33316	0.0223373	2.88892	1.53053	up	1.49645	0.00144752	5.06204
C18_positive	MW0113116	4'-Methylacetophenone	Aldehyde,Ketones,Esters	Ketones	酮类	C9H10O	203.075	134.073	0.5596	M+Na+HCOOH	16.1175	2	0.6627	rp	122-00-9	8500	HMDB0032608	-	-	19422.2	15767.4	17289.8	14122.5	12235.3	18438.1	12590.2	11559.4	11934.8	11315.3	12832.2	13888.6	19178.8	18765.6	18207.7	18687.3	15992.7	21408.3	18417.5	18430.1	18105.5	-	-	-	-	-	-	1.49191	5.99803e-05	0.660373
C18_positive	MW0144314	Ac-Ser-Asp-Lys-Pro	Amino acid and Its metabolites	Amino acid derivatives	氨基酸衍生物	C20H33N5O9	488.235	487.228	1.3499	M+H	2.56167	2	0.9123	rp	120081-14-3	65938	HMDB0062552	-	-	5598.57	7356.22	4952.21	5303.82	4766.63	3457.58	7999.14	7712.4	6697.74	7695.18	6776.42	4548.81	3648.76	7962.07	3619.87	6071.33	3754.36	5199.85	5892.54	5900.31	5781.45	-	-	-	-	-	-	-	-	-
C18_positive	MW0103120	Vitamin K	CoEnzyme and vitamins	CoEnzyme and vitamins	辅酶和维生素	C31H46O2	468.39	450.35	10.2903	M+NH4	13.3529	2	0.7017	rp	12001-79-5 | 81818-54-4 | 10485-69-5 | 27696-10-2	5280483	HMDB0015157	-	C02059	605231	592220	613879	621632	625351	591531	608025	582438	611750	613106	574555	593108	587621	601320	605752	547479	553551	531681	602055	601144	594953	ko00130,ko01100,ko01240,ko04977	1.09786	0.0324181	1.0649	0.0907185	up	-	-	-
C18_positive	MW0107537	Indole	Heterocyclic compounds	Indole and Its derivatives	吲哚及其衍生物	C8H7N	118.065	117.058	2.5768	M+H	0.841321	1	0.853	rp	120-72-9	798	HMDB0000738	286	C00463	18430.8	16480.9	17978.7	16721.3	17389.2	17241.6	17181.1	18135.8	19054.4	18308.1	17859.2	17859	14852.3	14780.3	17291.8	16019.6	14871.4	15771.9	17752.9	17749.2	17889.7	ko00380,ko00400,ko01100,ko04974	1.28442	0.00602681	1.11385	0.155557	up	1.36511	0.000691677	1.15825
C18_positive	MW0141942	2,2'-Diketospirilloxanthin	Aldehyde,Ketones,Esters	Ketones	酮类	C42H56O4	625.42	624.418	11.0286	M+H	8.18026	3	0.8091	rp	1185-31-5	5366509	-	-	-	678.654	246.96	790.216	486.116	638.942	513.494	926.729	996.082	691.647	1053.06	736.512	650.679	241.759	829.991	521.429	455.085	323.161	424.511	1531.05	1525.75	1525.29	-	-	-	-	-	-	1.18466	0.00633972	1.80788
C18_positive	MW0111340	Trimethylamine N-oxide	Alcohol and amines	Amines	胺类	C3H9NO	58.0649	75.0684	0.7658	M+H-H2O	0.525	3	0.8502	rp	1184-78-7	1145	HMDB0000925	5876	C01104	38007.9	27943.5	32581.8	34017.6	39026	31141.3	32725.7	32596	23104.1	44083.4	29932.7	32223.5	23583.3	30966.7	28039.3	28673.2	22979.4	34160.9	32031.9	31840.6	31864	ko01100	1.0378	0.0416291	1.20377	0.26756	up	-	-	-
C18_positive	MW0110487	Zoledronic acid	Organic acid and Its derivatives	Organic acid and Its derivatives	有机酸及其衍生物	C5H10N2O7P2	294.985	271.996	4.4576	M+Na	1.76059	2	0.7836	rp	118072-93-8	68740	HMDB0014543	-	-	27134.9	22845.2	22722.5	21947.3	23545.1	21138.8	23650.8	20818	21701.8	22364.4	20672.2	20059.2	22299.2	20114.5	20522.7	20388.5	21098.7	18379.6	24598.8	24456.2	23700.7	-	1.14216	0.0240121	1.13461	0.182198	up	-	-	-
C18_positive	MW0052530	Enantio-PAF C-16	GP	PC	磷脂酰胆碱	C26H54NO7P	524.372	523.364	9.8821	M+H	1.05201	2	0.9346	rp	117985-57-6	2499	-	43413	-	1.95362e+06	1.777e+06	1.65438e+06	1.43481e+06	1.60985e+06	1.85338e+06	1.96204e+06	2.38422e+06	2.23938e+06	2.71038e+06	2.01605e+06	1.72411e+06	810762	927654	1.08206e+06	826194	1.02888e+06	977788	1.93907e+06	1.9297e+06	1.92952e+06	-	1.61276	2.13788e-05	1.81893	0.863091	up	1.53292	0.000176981	2.30592
C18_positive	MW0007814	Mibefradil	Benzene and substituted derivatives	Benzene and substituted derivatives	苯及其衍生物	C29H38FN3O3	496.304	495.29	9.8217	M+H	14.0151	2	0.7491	rp	116644-53-2	60663	-	1276	C07222	4903.82	3704.58	4490.25	2605.6	4298.15	1910.41	6341.23	6992.18	4996.48	6268.46	2201.33	4376.45	2037.25	1363.63	3297.74	2320.11	2265.04	1333.41	4048.39	3915.56	3883.82	-	1.10325	0.0236928	1.73674	0.796385	up	1.25045	0.00578509	2.47093
C18_positive	MW0063327	Retinal	CoEnzyme and vitamins	CoEnzyme and vitamins	辅酶和维生素	C20H28O	586.453	284.214	9.5954	2M+NH4	12.1878	2	0.5777	rp	116-31-4	638015	HMDB0001358	-	C00376	16022.4	17400.3	16319.1	16056.8	16550.3	16306.3	16586.3	16554.7	17520.3	16204.2	16277.7	16564.1	16589.7	15556.9	15750.1	15762.8	15439.7	14630.4	16746.1	16543.5	16530.3	ko00830,ko01100,ko01240,ko04744,ko04977	1.06223	0.033435	1.05255	0.0738888	up	1.12883	0.0123584	1.06378
C18_positive	MW0055194	N-(1,3-Dihydroxyoctadecan-2-YL)-6-[(7-nitro-2,1,3-benzoxadiazol-4-YL)amino]hexanamide	SL	Cer	神经酰胺	C30H51N5O6	560.369	577.384	12.0018	M+H-H2O	21.9349	2	0.6082	rp	114301-95-0	53393951	-	44979	-	12125.3	11543.8	11943.6	13427.9	12008.7	12583	15361.4	14235.8	14636.3	17296.1	13309.7	14781.8	4730.94	6136.36	7880.01	6913.81	3015.3	2016.89	14182.4	14585.3	14224.4	-	1.40951	0.000365427	2.39897	1.26241	up	1.38412	1.61927e-05	2.91989
C18_positive	MW0123581	Dexanabinol	Heterocyclic compounds	Heterocyclic compounds	杂环化合物	C25H38O3	387.29	386.282	8.6989	M+H	1.66704	2	0.9174	rp	112924-45-5	107778	-	44924	-	16988.2	20441.3	20171.6	11630.7	7536.59	17145.1	11882.6	7663.66	4080.53	6835.76	2930.77	10002.4	4336.99	5433.76	7603.82	4430.19	6772.13	818.34	10191	10213.8	9922.08	-	1.25986	0.00216221	3.19485	1.67575	up	-	-	-
C18_positive	MW0055469	Oleic acid	FA	FFA	游离脂肪酸	C18H34O2	283.264	282.256	12.0018	M+H	1.55	3	0.9924	rp	112-80-1	445639	HMDB0000207	190	C00712	34109	18307.4	38083.7	21858.9	28855.3	24121.6	39457.1	33275.6	35267.9	45939	38214.2	32483.9	4456.29	3580.21	3663.04	3340.31	2503.76	239.274	23971.6	23941.7	23971.9	ko00061,ko01040,ko04212	1.46886	0.000388384	9.29747	3.21684	up	1.42732	4.11918e-06	12.6322
C18_positive	MW0110995	Diethanolamine	Alcohol and amines	Amines	胺类	C4H11NO2	70.0649	105.079	0.774	M+H-2H2O	0.963184	1	0.907	rp	111-42-2	8113	HMDB0004437	3239	C06772	41335.1	33258.3	44490.7	36394.7	31036.4	37571.8	55213.8	37262.5	36650.9	29789.6	37990.8	36736.6	67368.8	51645	64189	43040.4	72762.8	42995.2	44904.3	45362.3	45381.2	ko00564	1.33616	0.0115046	0.655223	-0.609943	down	1.09746	0.0192397	0.683168
C18_positive	MEDP1651	MG(18:1/0:0/0:0)	GL	MG	单甘油酯	C21H40O4	339.29	356.293	8.8055	M+H-H2O	1.64318	1	0.6197	rp	111-03-5	5283468	HMDB0011566	-	-	29062.2	23837.1	28553.1	18531.3	24620.4	23293.1	32851.4	32168	33558	22650.9	55282	29086.8	33072.5	14155.8	13395.2	16527.4	16171.4	15110.9	28437.5	28099.6	28436.2	-	-	-	-	-	-	1.21389	0.0159643	1.89607
C18_positive	MW0015651	all-trans-Carophyll yellow	Aldehyde,Ketones,Esters	Esters	酯类	C32H44O2	461.339	460.334	8.3802	M+H	7.50795	3	0.783	rp	1109-11-1	131751340	HMDB0032879	-	-	440223	468217	461948	536474	438206	471260	431886	461151	482744	439499	470908	475858	508476	513547	530275	543830	496110	516434	482999	485310	479937	-	1.17714	0.0189598	0.905959	-0.142483	down	1.37584	0.000372245	0.888497
C18_positive	MW0109597	Selfotel	Organic acid and Its derivatives	Phosphoric acids	磷酸类化合物	C7H14NO5P	224.065	223.061	6.7514	M+H	8.41246	2	0.7144	rp	110347-85-8 | 113229-62-2	68736	-	-	-	38617.8	38555.3	36864.4	39844.1	45264.6	31841	44113.3	48603.7	48140.9	52171.3	44202.7	45868.5	28548.4	31706.4	26671.5	44259	29622.7	34480.3	32084.9	32187.6	32208.6	-	-	-	-	-	-	1.32459	0.00127652	1.44965
C18_positive	MW0169232	Glutaric acid	Organic acid and Its derivatives	Organic acid and Its derivatives	有机酸及其衍生物	C5H8O4	133.049	132.042	1.8625	M+H	0.9	3	0.8612	rp	110-94-1	743	HMDB0000661	3254	C00489	7038.8	5103.34	8143.22	6758.6	4745.88	6359.86	5758.39	4716.44	4668.25	3969.55	4363.71	4378.14	7819.3	6347.78	7132.48	5408.3	6492.75	6401.53	6121.5	6095.79	6121.02	ko00071,ko00310,ko01100	-	-	-	-	-	1.32253	0.00100253	0.703358
C18_positive	MW0062160	Pregnanetriol	Hormones and hormone related compounds	Hormones and hormone related compounds	激素及激素相关物质	C21H36O3	337.274	336.266	8.1383	M+H	2.6984	1	0.7633	rp	1098-45-9 | 13933-75-0	101967	-	-	-	101281	95757.8	95754.3	53774.9	55965.3	72026.5	78859.9	67824.3	54628.4	52213.8	39379.5	57295.1	94910.3	112154	85145	75713.2	89260.1	87795.2	89668	89587.4	90131.2	-	-	-	-	-	-	1.25614	0.00147111	0.642597
C18_positive	MW0052789	Exemestane	Heterocyclic compounds	Heterocyclic compounds	杂环化合物	C20H24O2	297.181	296.178	10.3206	M+H	11.5115	2	0.889	rp	107868-30-4	60198	HMDB0015125	-	C08162	9515.55	7472.91	13531.6	8782.8	9215.1	8925.37	16667.5	11441.9	15800.1	18579.6	14360.7	10110.6	1013.57	3679.37	2090.04	3434.06	799.247	993.216	9124.33	9129.16	9059	-	1.52942	4.7493e-05	4.78316	2.25796	up	1.47371	6.99385e-05	7.24097
C18_positive	MW0154586	Nomilin	Terpenoids	Triterpene	三萜	C28H34O9	537.218	514.22	10.8814	M+Na	15.2099	2	0.7585	rp	1063-77-0	72320	HMDB0035772	67191	C08773	35328.4	30128.4	31012.9	31718.8	30874.7	33162.3	33614.4	32871.7	32763.5	33086.9	32079.8	36551.5	14527.9	18063.2	11334.6	17356.6	14098.5	17137.2	32028.6	32012.7	32292.1	-	1.63727	3.6331e-07	2.07771	1.055	up	1.5269	3.08489e-07	2.1722
C18_positive	MW0016201	Bis(2-ethylhexyl) adipate	Aldehyde,Ketones,Esters	Esters	酯类	C22H42O4	393.298	370.308	11.9582	M+Na	0.412404	2	0.9273	rp	103-23-1	7641	HMDB0040270	-	C14240	13832.7	14953.4	15003.6	14548.4	14549.4	14406.8	14802	14193.2	14869.3	15581.1	14474.3	15123	13072.1	13367.5	12827.6	12464.1	12955.5	10766.9	17146	17371.1	17354.5	ko05207	1.37537	0.00219798	1.15693	0.210296	up	1.34049	0.000924265	1.1801
C18_positive	MW0160670	2-Aminooctadec-4-ene-1,3-diol	Alcohol and amines	Alcohols	醇类	C18H37NO2	322.272	299.282	6.8576	M+Na	1.175	3	0.9998	rp	10140-30-4	5353955	-	-	-	18624.6	19694.3	18446	11463.3	12310.7	14231	12682.9	11830.6	14477.4	9742.26	9717.41	8228.48	3351.26	3875.43	9883.79	2575.5	3627.18	3964.57	12850	13031.7	13041.4	-	1.5312	0.000142853	3.47426	1.79671	up	1.35345	0.00107906	2.44445
C18_positive	MW0143083	3'-O-Methylbatatasin III	Heterocyclic compounds	Heterocyclic compounds	杂环化合物	C16H18O3	259.136	258.126	4.4882	M+H	7.84036	3	0.8747	rp	101330-69-2	442711	HMDB0030636	-	-	79170.8	75346.7	74587.5	78276.5	78469.3	74827.4	78981.4	78405.1	77918.2	77563	79754.4	78347.6	81322.5	77967.4	82133.5	82517.7	84742.5	75033	79984.6	80368.6	80042.5	-	1.01906	0.0495151	0.952372	-0.0704028	down	-	-	-
C18_positive	MW0053465	(6R)-6-[(3S,4S,5R,10S,13R,14R,15S,17R)-3,15-dihydroxy-4-(hydroxymethyl)-4,10,13,14-tetramethyl-11-oxo-1,2,3,5,6,7,12,15,16,17-decahydrocyclopenta[a]phenanthren-17-yl]-2-methyl-4-oxoheptanoic acid	Organic acid and Its derivatives	Organic acid and Its derivatives	有机酸及其衍生物	C30H46O7	560.369	518.324	11.7895	M+CH3CN+H	15.3401	3	0.5811	rp	100440-27-5	14109401	HMDB0039691	-	-	10063.4	9210.76	10126	11601	9781.15	10145.7	15657.1	11244.2	10370.1	14337.4	9657.95	10154.7	5307.08	6535.64	8847.98	7511.24	4123.92	4751.33	8552.34	9503.78	8881.26	-	1.39918	0.00169987	1.64328	0.716574	up	1.33797	0.00130195	1.92629
C18_positive	MW0168405	L-Isoleucine	Amino acid and Its metabolites	Amino acids	氨基酸	C6H13NO2	132.102	131.095	0.9704	M+H	1.08214	1	0.9531	rp	-	73-32-5	HMDB0000172	-	C00407	25140.7	24553.7	27885.7	26887.7	26803.1	28193.6	26757.1	27741.2	28128.3	9585.8	21125.5	26457.8	15442.1	12378.1	18154	16603.5	15326.4	17772.6	24551.9	24554.3	24683.7	ko00280,ko00290,ko00970,ko01100,ko01210,ko01230,ko02010,ko04974,ko04978,ko05131,ko05230	1.60773	3.28081e-06	1.6667	0.736996	up	-	-	-
C18_positive	MW0195169	Glutathione Reducedform	Amino acid and Its metabolites	Small Peptide	小肽	C10H17N3O6S	613.16	307.084	1.1523	M+H	1.67721	1	0.9394	rp	-	-	-	-	C00051	1.41951e+06	1.05587e+06	1.8828e+06	1.44625e+06	1.18805e+06	951295	2.47316e+06	2.71699e+06	2.55325e+06	2.78629e+06	2.62368e+06	2.05832e+06	722912	787975	1.56286e+06	2.68454e+06	653693	1.12351e+06	1.68102e+06	1.66152e+06	1.68183e+06	ko00270,ko00480,ko01100,ko01240,ko02010,ko04216,ko04918,ko04976,ko05208,ko05415	-	-	-	-	-	1.20189	0.0084329	2.01867
C18_positive	MW0168837	Betaine	Others	Others	其他	C5H11NO2	235.166	117.079	0.759	2M+H	1.16531	1	0.939	rp	-	247	-	-	C00719	747512	425091	593949	643593	993374	550594	478713	527916	342326	1.09766e+06	730764	583156	303505	438518	339077	401606	265861	494880	618369	617953	609390	ko00260,ko01100,ko02010	1.31262	0.0139722	1.76252	0.817637	up	-	-	-
C18_positive	MEDP1241	5-Hydroxy-2-oxo-4-ureido-2,5-dihydro-1H-imidazole-5-carboxylic acid ester	Organic acid and Its derivatives	Organic acid and Its derivatives	有机酸及其衍生物	C5H6N4O5	203.041	202.034	0.5596	M+H	0.880501	1	0.881	rp	-	-	-	-	-	131118	127856	128304	102090	102737	133146	99937.7	106640	88946.2	78880.8	77463.7	98765.9	129972	133206	148400	108857	156156	159009	119704	120697	119626	-	-	-	-	-	-	1.36446	0.000715276	0.658969
C18_positive	Lmhp008763	LPE(16:1/0:0)	GP	LPE	溶血磷脂酰乙醇胺	C21H42NO7P	452.277	451.27	7.9401	M+H	0.667742	1	0.8748	rp	-	52925129	HMDB0011504	-	-	48114.9	62429.6	103035	62171.9	98279.6	69221.3	144113	140122	139550	100344	93147.8	125120	222481	133119	160373	83527.5	128690	133090	121314	121152	121683	-	1.31538	0.0117992	0.514644	-0.958354	down	-	-	-
C18_positive	MW0012982	LPC(15:0/0:0)	GP	PC	磷脂酰胆碱	C23H48NO7P	482.324	481.317	8.1836	M+H	1.53629	1	0.8707	rp	-	24779458	HMDB0010375	-	C04230	27715.3	18918.3	37249.6	22809.3	25289.6	3430.1	55827.8	40250.2	46994.2	36853.6	36778.3	32677.3	45602.1	48990.9	44649.2	34150	45186.2	47895.6	40802	40260.3	40785.1	ko00564,ko05231	1.04946	0.00336673	0.508163	-0.976638	down	-	-	-
C18_positive	MW0111256	Phosphocholine	Organic acid and Its derivatives	Phosphoric acids	磷酸类化合物	C5H15NO4P+	184.074	184.074	0.7439	M+H	0.963664	1	0.8645	rp	-	1014	HMDB0001565	6326	C00588	88563.8	97330.5	121309	94943.2	92274.6	66780.5	144239	130781	167423	162462	143785	141430	159421	215293	326053	234590	174498	257418	165978	162877	166032	ko00552,ko00564,ko01100,ko05231	1.53823	0.00212979	0.410453	-1.28471	down	1.18951	0.0223482	0.651018
C18_positive	MEDP1364	(3beta,9xi,22S,23R)-3-Hydroxy-17,23-epoxyveratraman-11-one	Others	Others	其他	C27H39NO3	426.322	425.293	6.8576	M+H	1.85872	1	0.8497	rp	-	56776301	-	-	-	167.145	22.2113	71.4494	5.15439	2239.49	8.2403	26.484	471.993	19.4646	384.714	4683.36	31.0281	22.2792	3036.21	5852.95	9096.08	3941.35	1979.51	1892.78	1873.47	1910.18	-	1.11738	0.0391153	0.10505	-3.25085	down	-	-	-
C18_positive	MEDP1664	Glutamyl-leucyl-arginine	Amino acid and Its metabolites	Small Peptide	小肽	C17H32N6O6	417.245	416.238	2.2419	M+H	1.48041	1	0.8448	rp	-	25217475	-	-	-	66332.7	36501.1	61653.1	23904.7	35989.2	30201.9	62064.4	51415.2	40069	51355.6	34324.6	49880.7	10162.3	11283.7	26748.5	15644.7	12448.8	15247.3	36895.4	36809.9	36374.7	-	1.4188	0.010545	2.78125	1.47573	up	1.46488	8.78616e-05	3.15845
C18_positive	MEDP1331	LPC(0:0/20:3)	GP	LPC	溶血磷脂酰胆碱	C28H53NO7P	546.356	546.356	8.5925	M+	0.177888	1	0.8272	rp	-	85735726	-	-	-	602813	473054	542242	248456	376959	926880	463533	288161	177907	199857	253765	382028	135276	152683	163833	51759.6	101152	126663	373294	372490	363522	-	1.49382	0.00723597	4.33491	2.116	up	1.26261	0.0103461	2.41364
C18_positive	MEDP1446	Octadecadienamide	Alcohol and amines	Amines	胺类	C18H33NO	280.264	279.256	10.3963	M+H	3.88896	1	0.8189	rp	-	54225156	-	-	-	32676.4	32467.5	35368.2	31324	31106.1	33231	30936.7	54870.2	31684	31497.4	36151.2	34006.6	30266.6	30990.9	29862.5	28166.8	28514.9	25950.7	30708.8	30641.5	30292.9	-	1.30369	0.00343039	1.12904	0.175095	up	-	-	-
C18_positive	pmb0865	LPC(18:3/0:0)	GP	LPC	溶血磷脂酰胆碱	C26H48NO7P	518.324	517.317	7.7651	M+	0.00269179	1	0.7995	rp	-	24779469	HMDB0010388	-	-	78208.2	59621.9	76743.5	46866.1	54801.4	157049	92400	68810.3	44981.4	50702.4	83267.9	57232.8	8703.69	52359.3	37948.6	24521.7	6552.45	43300.3	58997.3	58056.1	57323.5	-	1.18554	0.0278674	2.72969	1.44874	up	1.0834	0.00626821	2.29196
C18_positive	MEDP1318	LPC(0:0/22:4)	GP	LPC	溶血磷脂酰胆碱	C30H55NO7P	573.375	572.372	9.023	M+H	11.0513	1	0.7926	rp	-	-	-	-	-	7024.47	6289.91	7967.18	2682.91	4130.86	11609.9	8867.06	3781.28	4621.97	5702.58	4225.82	7511.45	4248.57	4929.52	4403.8	844.923	2028.08	2147.98	5895.41	6048.12	5933.75	-	1.00579	0.0420205	2.13436	1.09381	up	1.0019	0.0307505	1.86585
C18_positive	MEDTP02779	[(2R)-3-hexadecoxy-2-hydroperoxypropyl] 2-(trimethylazaniumyl)ethyl phosphate	Others	Others	其他	C24H52NO7P	498.346	497.348	8.7285	M+H	21.4245	1	0.7251	rp	-	21076389	-	-	-	288980	303132	325981	292500	312362	328514	420663	369514	400178	409985	420743	341126	290771	346806	306442	181375	297444	284246	353516	352577	350198	-	-	-	-	-	-	1.21913	0.0029972	1.38377
C18_positive	MW0153263	LPC(22:5/0:0)	GP	PC	磷脂酰胆碱	C30H52NO7P	570.355	569.348	8.471	M+	0.443818	1	0.7137	rp	-	53480475	HMDB0010403	-	-	25508.1	7702.26	20292.6	6028.61	9997.13	31573.2	19228	11460.1	7989	11766.5	7599.14	1703.34	42299.6	63835.6	45563	5795.65	30152.8	56900.4	20758.7	19401.3	20266	-	-	-	-	-	-	1.02772	0.0136229	0.244314
C18_positive	MEDP1330	LPC(0:0/20:2)	GP	LPC	溶血磷脂酰胆碱	C28H55NO7P	549.375	548.372	9.3365	M+H	9.01501	1	0.6816	rp	-	-	-	-	-	4402.5	4618.94	5559.09	2851.6	4738.66	5416.72	5996.59	5523.51	10033.4	4837.58	3541.29	7667.71	6762.24	10752.3	9666.52	4272.89	7514.09	9530.99	6845.02	6871.62	6807.24	-	1.23341	0.013818	0.568826	-0.813942	down	-	-	-
C18_positive	MEDP1321	LPC(0:0/22:5)	GP	LPC	溶血磷脂酰胆碱	C30H53NO7P	571.359	570.356	8.7585	M+H	11.1862	1	0.6791	rp	-	-	-	-	-	138200	54783.5	80500.6	38864.2	34699.4	153922	50364.6	43645	14557.3	38506.7	27412.2	53226.8	8727.83	12418.7	11726.5	3407.34	5900.26	4306.16	45025.2	45414	45067.6	-	1.54905	0.015143	10.7766	3.42983	up	1.40137	0.00324591	4.89844
C18_positive	MEDL01878	Methyl dioxindole-3-acetate	Heterocyclic compounds	Indole and Its derivatives	吲哚及其衍生物	C11H11NO4	222.076	221.069	4.1352	M+H	3.31329	1	0.6568	rp	-	14033762	HMDB0038991	-	-	70093.1	65430.1	70374.3	68823.9	63119.2	67575.1	73127.1	76356.7	75170.3	71972.9	73918.7	67910.8	68002.7	75047.7	72006.8	68006.2	72332.8	66525	70371.9	70591.2	70669.5	-	-	-	-	-	-	-	-	-
C18_positive	MEDP1574	3-Methyloxindole	Heterocyclic compounds	Indole and Its derivatives	吲哚及其衍生物	C9H9NO	130.065	147.068	5.2079	M+H-H2O	1.97117	1	0.6433	rp	-	150923	HMDB0304943	-	C02366	15072.8	14027.3	14222.2	14151.8	14110.1	13764.6	14073.6	13032.1	13686	13885.5	13597.4	13734.3	14815	14738.8	14800	15174.1	14223.1	14188.2	14901.2	14746.4	14758.7	-	-	-	-	-	-	1.32035	0.000917039	0.932563
C18_positive	MEDP1434	Carnitine C4:DC	FA	CAR	酰基肉碱	C11H19NO6	245.124	261.121	0.5596	M+H-H2O	3.86583	1	0.6351	rp	-	-	-	-	-	94570.1	84532.7	100202	75309.2	88820.3	89363.9	81738.4	75035.5	69726.5	68111.4	60065.8	77928.1	90679.4	96094.9	101386	69065.4	96470	94267.7	86794	86003.8	86772.3	-	-	-	-	-	-	1.12511	0.00807836	0.78948
C18_positive	MEDP1221	PC(O-16:0/O-1:0)	GP	LPC	溶血磷脂酰胆碱	C25H54NO6P	572.273	495.369	8.8509	M-H+2K	24.5565	1	0.6118	rp	-	-	-	-	-	27925.5	30156.3	30659.5	36255.7	30373.3	17885.9	38937.2	39590.9	22304.9	39660	26064.5	38169.5	5117.86	8595.23	3626.29	13380.4	3948.63	1054.44	27388.9	27009.6	27373.3	-	1.45023	3.40361e-05	4.85001	2.27799	up	1.37039	6.23713e-05	5.73098
C18_positive	MW0114307	D-Mannosamine	Carbohydrates and Its metabolites	Carbohydrates and Its metabolites	碳水化合物及其代谢物	C6H13NO5	180.088	179.079	2.2528	M+H	3.95954	1	0.5467	rp	-	440049	-	-	C03570	3997.78	4475.66	4445.77	2988.13	3488.91	6261.74	2457.5	3305.71	3382.09	554.103	1739.47	4328.87	6774.89	6857.73	2983.87	2210.24	8055.66	4728.75	3880.61	3888.22	3955.86	-	-	-	-	-	-	-	-	-
C18_positive	MW0153022	Lys-Ile-Val-Lys	Amino acid and Its metabolites	Small Peptide	小肽	C23H46N6O5	487.361	486.353	10.8963	M+H	2.55161	2	0.9631	rp	-	-	-	170627	-	1.67707e+06	1.64705e+06	1.45427e+06	1.43547e+06	1.38582e+06	1.6102e+06	1.40462e+06	1.47041e+06	1.64898e+06	1.46586e+06	1.40694e+06	1.48763e+06	1.38993e+06	1.38253e+06	1.35944e+06	1.32862e+06	1.30362e+06	1.30821e+06	1.4079e+06	1.41419e+06	1.40697e+06	-	1.30243	0.0119627	1.14092	0.190193	up	1.21303	0.0118747	1.1006
C18_positive	MW0000474	Tuberostemonine	Heterocyclic compounds	Heterocyclic compounds	杂环化合物	C22H33NO4	376.246	375.241	12.0018	M+H	4.84567	2	0.9583	rp	-	100781	-	84994	-	13101.7	5786.74	12936.9	9233.64	12826.4	10870.9	15284.4	14105.8	15730.5	20803.3	14984.1	13922.7	740.597	403.751	249.289	2340.14	30.8338	198.676	9598.12	9514.1	9520.53	-	1.51805	0.000190734	16.339	4.03025	up	1.44503	7.61909e-06	23.9273
C18_positive	MW0151436	Ile-Gly-Lys-Ile-Phe	Amino acid and Its metabolites	Small Peptide	小肽	C29H48N6O6	577.371	576.364	10.23	M+H	1.00728	2	0.9516	rp	-	-	-	264215	-	90288.4	94489	93228.7	95301.1	92904.6	92144.3	94495.8	96208.7	98714	95465.8	93723.8	96749.4	95733.6	97446	95140.9	98960.9	96651.9	88931.2	89673.6	89041.6	88917.8	-	-	-	-	-	-	-	-	-
C18_positive	MW0011795	1-(1Z-octadecenyl)-sn-glycero-3-phosphocholine	GP	PC	磷脂酰胆碱	C26H54NO6P	508.376	507.369	9.3365	M+H	0.185576	2	0.9492	rp	-	24779527	HMDB0013122	-	C04230	48512.4	48574.2	55662.5	48225.9	52314.9	48211.6	78173.9	93544	108261	93927.1	103041	64588.1	32747.8	30274.8	34774.5	38046.7	34322	26142	58997.3	59299.2	58989.4	ko00564,ko05231	1.5731	1.28836e-05	1.53586	0.619047	up	1.53149	0.000211967	2.7586
C18_positive	MW0054970	MG(0:0/18:2(9Z,12Z)/0:0)	GL	MG	单甘油酯	C21H38O4	377.267	354.277	10.6536	M+Na	2.3948	2	0.9455	rp	-	5365676	HMDB0011538	-	-	6575.63	3688.83	7171.62	6397.65	11504	4624.12	7722.19	9247.58	10751.7	13483.5	9133.09	8477.68	8400.15	15244.2	8869.84	18869.6	9213.27	12451.5	16099.7	16277.1	15404.3	-	1.16355	0.0254645	0.547058	-0.870233	down	-	-	-
C18_positive	MW0151402	Ile-Gln-Phe-Arg	Amino acid and Its metabolites	Small Peptide	小肽	C26H42N8O6	563.331	562.323	9.8821	M+H	0.889686	2	0.9428	rp	-	-	-	164773	-	18040.7	18233.7	17620.9	15781.9	18624.6	18537.8	18815.4	22229	20613.9	23870.2	17469.7	17588.3	11706.1	11616.1	12465.3	12389	16757.2	13129.4	17687.2	17836.3	17840.8	-	1.45112	0.000738241	1.36863	0.452735	up	1.38829	0.000419785	1.54473
C18_positive	MW0012846	[2-hydroxy-3-[(9Z,12Z)-octadeca-9,12-dienoyl]oxypropyl] 2-(trimethylazaniumyl)ethyl phosphate	GP	PC	磷脂酰胆碱	C26H50NO7P	542.322	519.332	8.3652	M+Na	0.408755	2	0.9414	rp	-	11988421	HMDB0010386	-	-	888094	1.02488e+06	947627	787193	946637	967152	1.20662e+06	1.15822e+06	1.28936e+06	1.11943e+06	1.12774e+06	1.15726e+06	1.05041e+06	1.08125e+06	984661	993338	1.03927e+06	1.10594e+06	1.10808e+06	1.11636e+06	1.11301e+06	-	1.16373	0.0168251	0.88916	-0.169486	down	1.29084	0.00233632	1.1285
C18_positive	MW0015480	(Z)-7-[(2R)-3-hydroxy-2-[(E,4R)-4-hydroxy-4-(1-propylcyclobutyl)but-1-enyl]-5-oxocyclopentyl]hept-5-enoic acid	FA	Oxidized lipids	氧化脂质	C23H36O5	375.251	392.256	9.5498	M+H-H2O	2.33281	2	0.9392	rp	-	71684381	-	45593	-	10246.4	12279.1	4652.04	13742	5457.96	6263.12	744.786	206.245	243.256	116.789	172.933	27.7162	4063.82	5691.72	2058.98	33.7576	6486.06	3298.25	4641.88	4533.97	4554.18	-	-	-	-	-	-	-	-	-
C18_positive	MW0155108	Phe-Asn-Ile-Glu	Amino acid and Its metabolites	Small Peptide	小肽	C24H35N5O8	522.257	521.249	8.1459	M+H	2.99081	2	0.9309	rp	-	-	-	140022	-	68244.8	69466.8	67725.1	45695.3	48977.8	61029.7	64791	29216.9	43920	44920.8	22049.8	46266.5	72818	75127.4	23533.8	47951.5	72412.8	68492.9	66446.7	65951.9	65965	-	-	-	-	-	-	-	-	-
C18_positive	MW0153004	Lys-Ile-Asp	Amino acid and Its metabolites	Small Peptide	小肽	C16H30N4O6	375.228	374.216	11.3804	M+H	8.46208	2	0.9283	rp	-	145456684	-	15834	-	104268	82274.7	132829	106298	101526	100658	95398	139811	101370	122155	109971	128737	11159.6	9267.11	13187.8	14271.2	9408.34	2870.77	90213.4	90083	90197.2	-	1.63056	1.50328e-05	10.4356	3.38344	up	1.52687	1.06978e-05	11.5922
C18_positive	MW0109640	Ser-Tyr-Arg	Amino acid and Its metabolites	Small Peptide	小肽	C18H28N6O6	425.215	424.207	10.3509	M+H	2.85801	2	0.9268	rp	-	145457910	-	18195	-	145792	146710	156045	155243	164558	153392	149797	156616	155362	159710	152740	159306	148428	152785	156437	136075	145422	143220	154494	153651	152738	-	-	-	-	-	-	1.0324	0.0352992	1.05799
C18_positive	MW0194315	1-beta-D-Galactosylsphingosine	SL	SL	鞘脂类	C24H47NO7	484.325	461.335	8.3802	M+Na	2.98052	2	0.9235	rp	-	91746255	HMDB0000648	-	-	20962.6	20586.7	20303.3	25457.4	19371.7	21192.4	17901.6	19399.4	21241.7	18426.2	21022.1	19217	27167	24076.4	26189.4	26112	26866	25508.8	21696.9	21672.7	21547.3	-	1.42542	0.00166251	0.820128	-0.286079	down	1.50553	5.16621e-06	0.751721
C18_positive	MW0012805	1-Heptadecanoyl-sn-glycero-3-phosphoethanolamine	GP	PE	磷脂酰乙醇胺	C22H46NO7P	468.309	467.301	9.2301	M+H	1.0561	2	0.9179	rp	-	52925149	HMDB0061691	-	-	28285.1	18563.1	31279.8	14349.3	26228.3	27886	37603.9	34659.8	30221.5	31918.3	28623.2	32063.6	20227.6	16327.6	26932	27025.4	22957.1	16424.1	30431.8	30362.8	30526	-	-	-	-	-	-	1.26234	0.00141485	1.50192
C18_positive	MW0155968	Pro-Phe-Tyr-Leu-Arg	Amino acid and Its metabolites	Small Peptide	小肽	C35H50N8O7	695.393	694.38	11.0473	M+H	6.22115	2	0.9175	rp	-	-	-	264401	-	7891.07	7601.56	7970.26	8409.58	7930.1	9706.19	8861.69	8615.39	9489.99	8645.99	8405.54	8936.01	8309.93	7156.91	7788.18	7360.9	7706.12	5926.24	7188.11	7365.49	7203.96	-	-	-	-	-	-	1.21007	0.00531912	1.19676
C18_positive	MW0144486	Ala-Asn-Arg-Val-Thr	Amino acid and Its metabolites	Small Peptide	小肽	C22H41N9O8	560.312	559.308	9.0345	M+H	4.3922	2	0.9162	rp	-	-	-	265020	-	30610.7	29167	35599	26577.9	35974.4	34851.3	47243.6	40370.9	42630.8	47654.5	36626.6	39049.7	34980.7	37496.4	28214.6	21609.6	33522.7	38950.9	33928.8	33951.8	33953.8	-	-	-	-	-	-	1.08368	0.0141091	1.30189
C18_positive	MW0153185	Lys-Tyr-Thr-Arg	Amino acid and Its metabolites	Small Peptide	小肽	C25H42N8O7	567.326	566.318	8.3121	M+H	0.524497	2	0.9125	rp	-	-	-	175413	-	227304	196947	224518	152563	241365	237374	220145	187761	203265	260534	272796	232057	88384.4	135283	151915	90892.6	68158.2	108950	200709	200543	200945	-	1.46044	0.000216462	1.98897	0.992025	up	1.42682	6.17544e-05	2.1389
C18_positive	MW0105463	Ala-Glu-Lys	Amino acid and Its metabolites	Small Peptide	小肽	C14H26N4O6	347.196	346.185	10.5173	M+H	9.87618	2	0.9123	rp	-	10337675	-	21519	-	12369.1	7331.85	15709.5	8960.33	13798.7	11972.7	16046.8	17093.9	18073.2	19217.1	20923.1	12825.2	5049.22	7103.72	4299.39	3663.92	3702.52	5077.7	10651.4	10708.3	10623.9	-	1.49893	0.00172354	2.42736	1.27939	up	1.54664	2.11342e-05	3.60526
C18_positive	MW0168253	8,11,14-Eicosatrien-5-ynoic acid	Organic acid and Its derivatives	Organic acid and Its derivatives	有机酸及其衍生物	C20H30O2	325.212	302.225	11.1838	M+Na	3.264	2	0.9104	rp	-	1777	-	35293	-	369794	297344	413386	321637	365901	316863	421700	403921	448433	500729	424512	391938	223869	244212	236149	259040	174121	175721	346759	348129	346477	-	1.48878	0.00025108	1.58777	0.667005	up	1.51095	1.89192e-06	1.97335
C18_positive	MW0152405	Leu-Leu-Ser-Pro-Tyr	Amino acid and Its metabolites	Small Peptide	小肽	C29H45N5O8	592.338	591.327	8.8812	M+H	5.23622	2	0.9086	rp	-	-	-	264143	-	115659	87526.3	116117	89359.4	96622.2	123083	135182	145399	73262.2	140087	90864.8	154914	12658.8	23984	12078.2	14724.2	8402.93	9219.91	84631.8	85831	85166	-	1.66696	6.39715e-06	7.7511	2.9544	up	1.54522	0.000374009	9.12454
C18_positive	MW0145275	Arg-Asn-His-Glu	Amino acid and Its metabolites	Small Peptide	小肽	C21H34N10O8	555.267	554.256	11.7895	M+H	8.07624	2	0.9075	rp	-	-	-	220002	-	94508.6	78528.8	99860.7	43697.3	74749.2	92263.9	96969.8	92261.1	173583	85689.1	74375.8	107203	4530.2	4925.02	1156.49	1103.62	1466.59	1269.35	50518.2	51337.4	52801.9	-	1.65528	0.000221805	33.4648	5.06457	up	1.56109	0.000839451	43.6005
C18_positive	MW0141815	1-O-Palmitoyl-2-O-acetyl-sn-glycero-3-phosphorylcholine	GP	PC	磷脂酰胆碱	C26H52NO8P	538.351	537.343	9.8821	M+H	1.91595	2	0.907	rp	-	-	-	43419	-	7579.07	6551.39	5775.97	4713.37	6059.08	6955.79	6853.53	8951.57	8793.64	11734.9	8395.38	7650.18	3335.37	2964.58	4756.13	2965.37	4316.18	3343.15	7246.6	7105.33	7152.1	-	1.4562	0.000495291	1.73585	0.795646	up	1.49041	0.000249815	2.41593
C18_positive	MW0145662	Asn-Ala-Leu-Ala-His	Amino acid and Its metabolites	Small Peptide	小肽	C22H36N8O7	525.279	524.271	8.2668	M+H	0.804533	2	0.9059	rp	-	-	-	264071	-	81746.9	87213.9	86930.3	97780.2	100799	109892	120259	100026	94564.2	114870	79305.2	91181.3	37005.7	99845.6	87706	65692	31895.8	40424.4	88890	90179.9	90246.9	-	1.11398	0.033589	1.55656	0.638365	up	1.09314	0.0182071	1.65542
C18_positive	MW0145271	Arg-Asn-Gln-Glu	Amino acid and Its metabolites	Small Peptide	小肽	C20H35N9O9	546.261	545.256	7.8026	M+H	5.24502	2	0.9042	rp	-	-	-	220142	-	9462.51	9850.24	12363.4	4820.86	4985.57	10576.6	6863.41	7877.12	2600.91	4006.74	5680.79	5992.08	1663.48	4056.15	1689.09	2037.58	1503.42	2634.38	7688.78	7310.49	7535.38	-	1.51743	0.00287968	3.83236	1.93823	up	1.25764	0.0070347	2.43086
C18_positive	MW0147962	Cymathere lactone	Amino acid and Its metabolites	Small Peptide	小肽	C18H26O3	273.18	290.188	10.7294	M+H-H2O	9.91594	2	0.9025	rp	-	-	-	65418	-	47808.9	38506.3	52410.9	41891.2	38402.3	47566.3	51590.6	42007.5	44184.7	55176.1	37036.2	44152.3	32746.2	29460.7	29896.4	25816.1	24480	20987.1	40702.5	40788.6	40671.9	-	1.50268	0.000201565	1.63163	0.706311	up	1.42339	0.000332846	1.67791
C18_positive	MW0006069	antimycin A1	Benzene and substituted derivatives	Benzene and substituted derivatives	苯及其衍生物	C28H40N2O9	549.279	548.273	8.3048	M+H	8.35077	2	0.9013	rp	-	12550	HMDB0248488	-	C11339	128939	144856	120135	118796	138548	229788	127225	136131	92011	119729	112330	105941	82498.3	53837.8	22107.3	45565.9	19746.8	31261	111643	111413	111583	-	1.48882	0.00074906	3.45491	1.78865	up	1.35385	0.000163298	2.71891
C18_positive	MW0152841	Lys-Ala-Arg-Glu	Amino acid and Its metabolites	Small Peptide	小肽	C20H38N8O7	503.294	502.286	8.9775	M+H	4.65216	2	0.8995	rp	-	-	-	167762	-	107648	91747.5	137668	83620.6	132890	93380.7	141629	166012	160632	133772	142607	144985	112722	75560.1	90628.4	70785.6	92606.5	91751.9	119716	119448	119339	-	-	-	-	-	-	1.46409	2.4056e-05	1.66582
C18_positive	MW0152995	Lys-His-Phe-Arg	Amino acid and Its metabolites	Small Peptide	小肽	C27H42N10O5	587.35	586.334	10.6536	M+H	12.5913	2	0.8989	rp	-	-	-	169973	-	10383.4	2917.36	10968.7	12277.4	10302.4	6544.75	10515.3	26370.8	23682.4	21894.5	19622.4	15877.2	9848.9	9622.58	16393.2	16387.6	2551.36	7841.52	13443.6	13524.9	13636.4	-	-	-	-	-	-	-	-	-
C18_positive	MW0152340	Leu-Gly-Asp-Val-Ile	Amino acid and Its metabolites	Small Peptide	小肽	C23H41N5O8	516.306	515.295	7.9857	M+H	6.38101	2	0.8979	rp	-	-	-	264399	-	42858.3	59198	69331.1	46075	60448.9	55292.3	98820.7	92300.2	105912	92849.3	64309.9	76550.4	165225	188176	109786	56701.9	111883	148665	88918.4	88678.8	88971.1	-	1.37392	0.0108515	0.426945	-1.22788	down	-	-	-
C18_positive	MW0158578	Tyr-Phe-Thr-Lys	Amino acid and Its metabolites	Small Peptide	小肽	C28H39N5O7	558.293	557.285	8.1836	M+H	1.5221	2	0.8964	rp	-	-	-	257407	-	38209.1	38728.6	35102.1	23596	27789.9	34077.7	33130.1	24482.5	10451.5	32429.3	40432.1	17632.1	13255.1	34172.9	13086.9	18796.1	6119.88	16903	32447.7	32862.2	32206.6	-	1.23265	0.00771125	1.92999	0.948592	up	-	-	-
C18_positive	MW0109313	Pro-Glu-Lys	Amino acid and Its metabolites	Small Peptide	小肽	C16H28N4O6	373.212	372.201	10.8814	M+H	11.3133	2	0.895	rp	-	145457462	-	23134	-	210993	144639	234119	174278	191324	179915	186457	254941	186633	217046	229666	225976	46032.9	65223.5	57277.2	37264.7	39595.5	53533.8	174655	175767	175235	-	1.65886	3.71607e-05	3.7978	1.92517	up	1.57248	3.32021e-06	4.35129
C18_positive	MW0123196	4-Chloro-2-nitrobenzylalcohol	Heterocyclic compounds	Heterocyclic compounds	杂环化合物	C29H37N3O6	524.275	523.268	8.2668	M+H	2.20896	2	0.8945	rp	-	1959	HMDB0249542	-	-	327005	483119	318599	360073	397004	406087	454491	365807	355217	439113	303430	352340	146935	383697	333279	258203	125644	162831	332976	337246	333148	-	1.15969	0.0193941	1.62477	0.700239	up	1.07749	0.0211207	1.60954
C18_positive	MW0146151	Asp-Ile-Lys-Asp	Amino acid and Its metabolites	Small Peptide	小肽	C20H35N5O9	490.254	489.243	8.6684	M+H	2.9914	2	0.8932	rp	-	-	-	122442	-	3655.84	2915.34	4223.93	3392.09	4346.94	2787.97	3415.6	4903.38	3735.44	4923.19	4356.3	4708.84	2076.83	2605.37	2954.59	2016.94	2999.64	2199.06	4043.05	4176.04	3804.42	-	1.25109	0.00857379	1.4356	0.521651	up	1.40913	0.00023422	1.75343
C18_positive	MW0152216	Leu-Arg-Asn-Arg	Amino acid and Its metabolites	Small Peptide	小肽	C22H43N11O6	558.353	557.34	9.551	M+H	10.7443	2	0.8922	rp	-	-	-	181313	-	3713.92	4417.09	2921.84	1366.71	2665.33	3804.04	4961.41	4858.73	6027.24	5437.65	4334.72	4021.85	7766.07	7273.49	10565.5	4749.89	7861.15	11159.1	5155.43	5204.85	5198.18	-	1.42705	0.00188088	0.382559	-1.38625	down	1.15579	0.0168796	0.600333
C18_positive	MW0156821	Ser-Leu-Leu-Ser-Phe	Amino acid and Its metabolites	Small Peptide	小肽	C27H43N5O8	566.322	565.311	8.3121	M+H	6.66439	2	0.8918	rp	-	-	-	264440	-	700406	604650	674828	465244	765444	710033	544097	577623	607736	778131	821223	734532	271620	399446	457673	284537	214126	342915	621490	625414	621354	-	1.47467	0.000209791	1.98983	0.992648	up	1.40832	0.000205413	2.06228
C18_positive	MW0158581	Tyr-Phe-Val-Arg	Amino acid and Its metabolites	Small Peptide	小肽	C29H41N7O6	584.312	583.312	8.5925	M+H	13.142	2	0.8906	rp	-	-	-	257433	-	24024.5	21499	20825.1	13672.5	16917.7	31466.7	16241.8	13230.4	9871.55	10142.1	12221.1	18758.6	9119.93	9597.58	11492.6	3719.63	7377.66	7916.64	15614.6	15606.9	15611.1	-	1.43254	0.00205642	2.60859	1.38327	up	1.07115	0.0166604	1.63468
C18_positive	MW0149849	Gln-Tyr-Val	Amino acid and Its metabolites	Small Peptide	小肽	C19H28N4O6	409.206	408.201	5.7283	M+H	4.63765	2	0.8892	rp	-	145455266	-	19319	-	11906.4	10584.7	10173.5	9836.99	8641.02	9605.1	9362.03	9007.75	8407.4	9160.06	9323.95	8280.85	8605.42	7600.79	7865.81	8384.12	8031.35	8556.21	10238.7	10260.1	9779.22	-	1.39499	0.00556843	1.23864	0.308761	up	1.0922	0.014417	1.09172
C18_positive	MW0015564	[(1S,6S,7S,8R,9R,13R,14R,16S,18R)-8-acetyloxy-11-ethyl-5,7,14-trihydroxy-6,16,18-trimethoxy-13-(methoxymethyl)-11-azahexacyclo[7.7.2.12,5.01,10.03,8.013,17]nonadecan-4-yl] benzoate	Benzene and substituted derivatives	Benzene and substituted derivatives	苯及其衍生物	C34H47NO11	646.322	645.315	8.4254	M+H	0.533538	2	0.8869	rp	-	91746192	-	-	-	11547.2	12906.2	11827.7	13572.1	11543.2	11399.5	10091.8	10946.1	10488.7	11825.9	11642.2	11703.4	13797.4	14480.7	15941.5	13782	16249	14555.2	12094	12089	11966.7	-	1.43762	0.000884312	0.81972	-0.286796	down	1.4722	6.67269e-05	0.751056
C18_positive	MW0157815	Thr-Thr-Gly-Leu-Ile	Amino acid and Its metabolites	Small Peptide	小肽	C22H41N5O8	504.305	503.296	8.9472	M+H	8.00658	2	0.8837	rp	-	-	-	264379	-	8854.19	34142.4	38184.7	19334	49919.5	22634	30963.5	6772.31	16064.9	28051.4	13362.9	45362.7	25411.7	411.822	161.185	159.075	1041.82	897.164	12499.9	12023.1	10402.2	-	1.37442	0.00934765	6.16281	2.62359	up	1.255	0.0265112	5.00583
C18_positive	MW0152282	Leu-Gln-Arg-Arg	Amino acid and Its metabolites	Small Peptide	小肽	C23H45N11O6	572.369	571.355	10.1133	M+H	12.5038	2	0.8836	rp	-	-	-	180973	-	12713.3	16203.1	18944	11813.6	15436	16728.5	17926.3	22372.4	28318.2	24359.4	22657.7	19853.1	20430.5	23003.7	21523.5	9041.2	18988.7	21814	20649.8	20696.5	20734.9	-	-	-	-	-	-	-	-	-
C18_positive	MW0011905	1,2-Dioleoyl-sn-glycero-3-phosphoethanolamine	GP	PE	磷脂酰乙醇胺	C41H78NO8P	766.538	743.547	11.1914	M+Na	2.4394	2	0.8797	rp	-	9546757	HMDB0009059	-	-	68382.2	69562.6	69842.3	75146.6	73084.1	65311.9	66419	135143	63889.7	62811.8	64893.2	70627.1	64916.2	60904.4	67036.7	63504.5	56658.3	70043.5	64428.2	64938	64956.8	-	1.1315	0.0249524	1.09989	0.137365	up	-	-	-
C18_positive	MW0152224	Leu-Arg-Gly-Gln-Asp	Amino acid and Its metabolites	Small Peptide	小肽	C23H41N9O9	588.306	587.303	7.8333	M+H	6.89094	2	0.8776	rp	-	-	-	264356	-	8859.58	9011.6	7674.65	5169.07	7388	12193.9	4959.69	8653.95	3597.82	3465.78	7574.08	7576.47	1596.65	3019.92	2921.18	599.125	1249.47	2315.05	5253.03	5184.31	5397.35	-	1.49168	0.000504748	4.29836	2.10379	up	1.27514	0.00536426	3.06184
C18_positive	MW0151417	Ile-Glu-His-Lys	Amino acid and Its metabolites	Small Peptide	小肽	C23H39N7O7	526.292	525.291	8.547	M+H	12.7677	2	0.8766	rp	-	-	-	160807	-	85326.9	67542.4	73611.6	46861.9	60225.6	16542	62356.8	60933.7	30290.5	40692.9	32762.3	52569	21209	35302.8	21029.4	20113.6	16243.4	24102.3	59484.9	59540.8	59945.6	-	1.23371	0.0146132	2.53702	1.34314	up	1.2935	0.00712952	2.02612
C18_positive	MW0008480	N'-(5-chloro-2-hydroxyphenyl)-N-octylpropanediamide	Benzene and substituted derivatives	Benzene and substituted derivatives	苯及其衍生物	C17H25ClN2O3	323.16	340.155	8.3503	M+H-H2O	17.8914	2	0.8766	rp	-	53238848	-	96451	-	7134.21	10335.6	7978.01	9030.24	8238.6	10404	7647.25	9870.71	8130.08	8382.92	10199	9999.35	11134.1	12878.7	13474.6	10611.4	10712.3	10194	9171.11	9368.93	8957.39	-	1.26498	0.00634889	0.76981	-0.377426	down	1.17507	0.00645983	0.785875
C18_positive	MW0123754	Doramapimod	Heterocyclic compounds	Heterocyclic compounds	杂环化合物	C31H37N5O3	528.295	527.29	9.8217	M+H	12.5476	2	0.8752	rp	-	156422	HMDB0251587	-	-	4793.43	5187.68	4097.53	2409.33	3330.34	2953.18	4258.45	5323.69	5015.55	5399.63	3756.66	2833.93	1719.7	1708.76	3469.91	2779.74	2316.81	1786.87	4816.11	4802.33	4776.65	-	1.17021	0.0205615	1.65229	0.724466	up	1.28143	0.00223105	1.92921
C18_positive	MW0156827	Ser-Leu-Ser-Gly-Leu	Amino acid and Its metabolites	Small Peptide	小肽	C20H37N5O8	476.275	475.264	8.471	M+H	8.1836	2	0.874	rp	-	-	-	264075	-	12833.2	15794.2	29080.5	20179.2	38557.1	15466.8	38898.2	57226.5	48430.3	53731.7	53627.7	43657	14982.1	15142.7	9683.71	22452	12371.8	6992.99	28161.5	27967.4	29158.8	-	-	-	-	-	-	1.4713	2.72022e-06	3.62107
C18_positive	MW0145283	Arg-Asn-Ser	Amino acid and Its metabolites	Small Peptide	小肽	C13H25N7O6	376.197	375.187	2.0741	M+H	8.63048	2	0.8738	rp	-	145453753	-	19610	-	3136.57	1808.65	1672.61	3336.11	2684.23	2855.8	3328.29	3244.61	3588.47	4886.61	3090.01	2375.33	6742.3	8253.94	9061.62	10450.2	8167.56	10921.9	5256.82	5257.83	5220.2	-	1.61516	4.25285e-05	0.28908	-1.79046	down	1.49051	7.75366e-05	0.382729
C18_positive	MW0011888	2-Azaniumylethyl 2,3-di(tetradecanoyloxy)propyl phosphate	GP	PE	磷脂酰乙醇胺	C33H66NO8P	636.464	635.453	11.3652	M+H	6.06298	2	0.8697	rp	-	75228634	HMDB0008821	-	-	6894.49	12906.3	6560.47	7436.26	7837.62	9121.93	7141.54	7610.06	7236.26	7622.03	7309.75	7315.63	6174.51	6038.89	6405.72	5775.97	7358.24	6379.2	6915.21	6995.94	6911.41	-	-	-	-	-	-	1.27364	0.00450437	1.16004
C18_positive	MW0015145	7-[3-(Undeca-2,5-dien-1-yl)oxiran-2-yl]hept-5-enoic acid	FA	Others	其他	C20H32O3	343.223	320.235	9.154	M+Na	2.3247	2	0.8686	rp	-	1901	HMDB0247485	-	-	31289	31848.8	29474.3	29725.6	17465.6	16482	8789.84	5788.95	5289.02	3772.7	5215.6	3836.44	12924.8	10264.9	5314.86	3720.81	8487.91	6682.93	12205.7	12255.2	12244	-	1.48831	0.000711077	3.29743	1.72134	up	-	-	-
C18_positive	MW0058181	1-(9Z-heptadecenoyl)-sn-glycero-3-phosphoethanolamine	GP	PE	磷脂酰乙醇胺	C22H44NO7P	466.293	465.286	8.4559	M+H	1.99584	2	0.8677	rp	-	42607464	-	46714	-	4753.19	4396.18	10154.5	4172.09	6596.09	5968.67	13693.6	10630.3	10894.4	7421.98	7202	10450.2	11011.6	6098.73	9346.05	8297.15	10024.3	9927.65	9644.89	9838.04	9850.19	-	1.15387	0.0237399	0.658814	-0.602057	down	-	-	-
C18_positive	MW0107099	Gly-Val-Arg	Amino acid and Its metabolites	Small Peptide	小肽	C13H26N6O4	331.206	330.202	4.718	M+H	7.9143	2	0.8677	rp	-	101736690	-	21366	-	6032.44	4447.81	5393.07	30453.2	13914.6	7016.56	8559.11	19330.5	11941.5	9018.53	24997.1	17236.2	5711.49	1311.82	1953.89	1589.21	2678.71	1947.07	9833.63	9791.97	9763.25	-	-	-	-	-	-	1.44699	0.0041955	5.99538
C18_positive	MW0106710	Foetidin	Heterocyclic compounds	Heterocyclic compounds	杂环化合物	C24H30O4	355.184	382.214	10.7294	M+Na	9.25324	2	0.8669	rp	-	15945065	HMDB0033271	-	-	35914.6	29268.6	37946.3	32116.6	29671.1	35381.7	37930.1	31553	33554.4	39656.4	29325.4	33925.3	25651.7	22664	23439.2	22001.7	19466.6	18462.8	31122.7	31357.2	31116.3	-	1.53199	0.000124904	1.52103	0.605053	up	1.45569	0.000125628	1.56391
C18_positive	MW0151226	HoPhe-Tyr-OH	Aldehyde,Ketones,Esters	Esters	酯类	C24H22N2O7	451.15	450.143	5.2079	M+H	3.95368	2	0.8654	rp	-	-	-	65174	-	6826.74	6485.58	6735.52	6117.64	5440.92	5409.64	5132.06	4953.34	5393.93	5141.11	4939.18	5385.23	5500.31	5591.95	5074.93	4677.11	5670.8	5019.65	6321.8	6337.26	6079.52	-	1.17741	0.0154841	1.17382	0.231208	up	-	-	-
C18_positive	MW0145889	Asn-Ser-Lys-Ile-Val	Amino acid and Its metabolites	Small Peptide	小肽	C24H45N7O8	560.333	559.333	9.8821	M+H	16.0503	2	0.8648	rp	-	-	-	264584	-	10201.7	10139.6	8874.52	8926.93	9843.89	9666.67	9117.43	12289	11152.7	12824.7	10706.5	10047.9	5066.1	6461.01	6888.44	5541.28	7827.58	5938.92	10544	10553.9	10339.3	-	1.52087	0.000100797	1.52832	0.611947	up	1.44884	7.44457e-05	1.75325
C18_positive	MW0156798	Ser-Ile-His-Arg	Amino acid and Its metabolites	Small Peptide	小肽	C21H37N9O6	512.299	511.287	8.9873	M+H	10.3255	2	0.8646	rp	-	-	-	226413	-	4199.66	3493.68	5495.06	2949.06	5730.76	3860.55	5826.18	6647.69	7525.94	5665.69	5427.16	6925.2	4093.08	2545.99	3564.29	3025.1	3893.93	3337.37	5151.53	5150.07	5105.15	-	-	-	-	-	-	1.45638	5.68094e-05	1.85818
C18_positive	MW0151373	Ile-Asp-Phe-Arg	Amino acid and Its metabolites	Small Peptide	小肽	C25H39N7O7	550.291	549.291	8.7135	M+H	13.2748	2	0.864	rp	-	-	-	160373	-	151602	134306	140949	97369.1	72855.4	140985	99668.6	73819	40755.9	65386.4	88654	80259.5	32705.1	46542.6	38685.8	28659.3	29834.2	18803.3	86543.9	86529.9	85988.1	-	1.58355	0.000495559	3.78049	1.91857	up	1.32921	0.00246742	2.29751
C18_positive	MW0149738	Gln-Leu-Glu	Amino acid and Its metabolites	Small Peptide	小肽	C16H28N4O7	371.196	388.196	10.4569	M+H-H2O	10.8451	2	0.8627	rp	-	11176715	-	18732	-	7047.44	5379.9	10745.5	7730.04	8221.1	6308.01	4908.49	11592.9	7016.68	8036.02	11551.6	9004.04	284.721	684.076	480.603	1051.95	699.41	521.438	4830.04	4808.11	4979.39	-	1.66323	0.000219573	12.2057	3.60948	up	1.53505	0.000606833	13.9997
C18_positive	MW0156045	Pro-Val-Gln	Amino acid and Its metabolites	Small Peptide	小肽	C15H26N4O5	343.202	342.19	12.0018	M+H	10.234	2	0.8625	rp	-	145457636	-	19542	-	45982.7	32683.3	51149.6	38012.4	46186.2	38764.8	50200.5	46163	49644.7	59092.3	48218.7	46864.9	12470.9	13290	10890.5	10361.4	8453.86	7359.67	36723.3	36926.9	36701	-	1.66046	3.23692e-05	4.02346	2.00844	up	1.57524	2.34851e-07	4.77801
C18_positive	MW0147083	Carbaprostacyclin-biotin	Others	Others	其他	C36H60N4O5S	661.437	660.428	11.7895	M+H	0.348256	2	0.8606	rp	-	-	-	45625	-	92858.3	79896.6	94522	82765	84984.1	79722.6	91228.8	84808.2	70140.6	89144.7	81501.2	76839.6	68208	67225.5	69945	73392.2	64740.7	60089.8	82322.1	82460.3	81894.2	-	1.51152	0.000276	1.27539	0.350937	up	1.26622	0.00375424	1.22315
C18_positive	MW0158453	Tyr-Glu-Asp-Tyr-Val	Amino acid and Its metabolites	Small Peptide	小肽	C32H41N5O12	688.279	687.275	8.9722	M+H	4.70928	2	0.8595	rp	-	-	-	264827	-	22715.5	20506	26617.5	22656.9	25397.8	21350.6	28437.4	28406.5	27324.1	27640.8	27514.6	27259.5	24167.9	20978	23069.5	20856	23131	22040.4	24846.1	24723.4	24800.9	-	-	-	-	-	-	1.50893	5.02199e-05	1.24091
C18_positive	MW0145535	Arg-Tyr-Ala-Arg	Amino acid and Its metabolites	Small Peptide	小肽	C24H40N10O6	565.327	564.313	8.4105	M+H	14.1169	2	0.8583	rp	-	-	-	223093	-	15913.8	11320.8	19529.1	20390.1	11283.1	20690.1	11081.5	11723	15895.6	19166.3	19664.8	18387	24404.3	19472	22942.1	22869.3	19501.8	19109.4	16224	16341.6	15297.5	-	1.01513	0.0445534	0.772627	-0.372155	down	1.05915	0.0168305	0.747616
C18_positive	MW0154728	Oleic Acid-biotin	FA	Others	其他	C28H50N4O3S	523.359	522.36	9.0328	M+H	14.1293	2	0.856	rp	-	-	-	45287	-	291043	292960	337427	222350	311818	302921	442471	435175	477527	439192	382325	361659	283505	283271	210871	153740	233734	299504	342306	342902	342899	-	-	-	-	-	-	1.38459	0.000127693	1.7331
C18_positive	MW0009858	Tenovin-6	Benzene and substituted derivatives	Benzene and substituted derivatives	苯及其衍生物	C25H34N4O2S	455.253	454.24	4.4882	M+H	11.0696	2	0.8518	rp	-	24772043	-	45456	-	6292.81	6703.66	4892.67	7059.65	5029.52	5945.28	4647.24	5854.14	5594.7	4967.54	6031.76	5086.44	6007.01	5636.17	6550.04	6182.52	6047.83	5771.41	6757.45	6694.26	6511.96	-	-	-	-	-	-	1.00803	0.0318897	0.889124
C18_positive	MW0151013	His-Lys-Ile-Asp	Amino acid and Its metabolites	Small Peptide	小肽	C22H37N7O7	512.273	511.275	9.2324	M+H	16.8393	2	0.8507	rp	-	-	-	154821	-	3978.82	2451.8	4902.62	2028.14	4228.82	4390.75	5917.07	5504.13	5105.34	4909.34	4772.01	4857.43	2896.01	2618.84	3990.44	4425.72	3450.04	2268.57	4783.43	4762.08	4762.44	-	-	-	-	-	-	1.28024	0.0012871	1.58096
C18_positive	MW0157634	Thr-Glu-Leu-Lys	Amino acid and Its metabolites	Small Peptide	小肽	C21H39N5O8	490.291	489.28	9.2312	M+H	7.74447	2	0.8504	rp	-	-	-	232867	-	10846.9	6699.34	12816.6	6434.76	10412.2	11389.4	15690	15300.5	12990.3	12831.5	12012.2	13438.1	8133.48	6236.79	10669	11277	8857.91	6388.98	12156.2	12147.4	12105.4	-	-	-	-	-	-	1.28538	0.000890039	1.59538
C18_positive	MW0152618	Leu-Nap-OH	Amino acid and Its metabolites	Small Peptide	小肽	C24H24N2O6	437.171	436.163	5.2079	M+H	3.40939	2	0.8461	rp	-	-	-	65331	-	43957.7	42973.4	41629.9	38800.3	40220.5	39139.7	36721.1	36046.1	34430	37387.7	34607.3	35037	37884.8	37946.9	36251.8	34720.9	41685.1	35424.1	43231	42394	42945.2	-	1.13422	0.0175581	1.10186	0.139941	up	-	-	-
C18_positive	MW0159068	Val-Leu-Leu-Ser-Cys	Amino acid and Its metabolites	Small Peptide	小肽	C23H43N5O7S	534.297	533.288	8.5172	M+H	0.289347	2	0.8452	rp	-	-	-	264586	-	13894.3	16915.7	17450	17028.6	18651.8	16224.6	21043.4	20289.1	24379.8	21439.3	22275.9	22433.3	14969.9	15364.7	14036.9	11474.5	14742.6	14479.6	19158.1	19331.8	19359.8	-	1.12176	0.0157614	1.17747	0.235687	up	1.51399	2.3418e-06	1.55006
C18_positive	MW0159170	Val-Thr-Ala-Asp-Lys	Amino acid and Its metabolites	Small Peptide	小肽	C22H40N6O9	533.285	532.286	11.835	M+H	17.6304	2	0.8451	rp	-	-	-	264042	-	16839.2	33265.9	44836.8	11577.8	23263.7	45945.7	37470.1	37893.7	117449	40076.3	35767.2	52353.7	903.566	750.647	1206.72	703.297	917.608	1291.07	24392.8	26969.8	27158.6	-	1.66548	0.00483252	30.4403	4.92791	up	1.5777	0.00996903	55.6063
C18_positive	MW0157165	Spinorphin	Amino acid and Its metabolites	polypeptide	多肽	C45H64N8O10	877.475	876.475	12.0856	M+H	9.13807	2	0.8438	rp	-	3081832	HMDB0059790	-	-	10904.5	7252.27	10686.1	8822.38	9369.95	8256.56	11390.1	10606.4	9283.8	12033.7	9192.3	9199.4	4929.46	5199.06	5488.88	2469.06	4064.58	10842.3	9481.6	9767.82	9770.34	-	1.17102	0.0226894	1.67585	0.74489	up	1.22239	0.00711118	1.87025
C18_positive	MW0152195	Leu-Ala-Asn-Phe-Lys	Amino acid and Its metabolites	Small Peptide	小肽	C28H45N7O7	592.338	591.338	8.471	M+H	17.7565	2	0.8426	rp	-	-	-	264491	-	17148.3	8916.16	14588.5	3787.53	5587.97	26550.3	16442.6	8447.94	7253.44	9151.86	7376.65	8397.11	41367.2	46218.6	36957.7	9793.02	24903.3	43522.5	20886.1	20677.5	20669.4	-	1.14791	0.0129226	0.377677	-1.40477	down	1.2681	0.00700359	0.281461
C18_positive	MW0152400	Leu-Leu-Leu-Pro-Gly	Amino acid and Its metabolites	Small Peptide	小肽	C25H45N5O6	512.335	511.337	7.8638	M+H	18.8561	2	0.8407	rp	-	-	-	264881	-	5186.22	4964.95	6030.58	6289.07	4853.64	4565.58	6217.83	8304.02	8829.29	8549.37	8602.17	7128.36	5234.71	6558.65	5218.72	5400.63	5952.24	6364.23	7220.6	7225.61	7123.9	-	-	-	-	-	-	1.30759	0.00226698	1.3715
C18_positive	MW0149402	Galb1-3[Neu5Aca2,6]GalNAca-Thr	Carbohydrates and Its metabolites	Sugar derivatives	糖衍生物	C32H53N3O22	854.302	831.312	9.8066	M+Na	2.86798	2	0.8402	rp	-	-	-	3613	-	6989.15	7274.78	7853.09	6334.05	7297.91	7452.04	9302.72	8258.78	9255.24	8787.45	8090.54	8438.41	5695.14	5342.89	9359.23	7664.69	5637.67	5298.85	9219.61	9473.81	9374.16	-	-	-	-	-	-	1.13154	0.0215134	1.3368
C18_positive	MW0109880	Thr-Leu-Lys	Amino acid and Its metabolites	Small Peptide	小肽	C16H32N4O5	361.236	360.237	8.0542	M+H	19.7538	2	0.8383	rp	-	145458118	-	22915	-	12877.6	16530.2	9687.38	11144.8	7831.72	8823.26	1756.27	2258	1514.22	1234.45	155.373	1635.39	4790.13	9026.87	4148.72	1748.13	9095.63	3635.2	6689.77	6804.11	6696.05	-	1.17268	0.00929141	2.06182	1.04391	up	1.09761	0.0217982	0.26364
C18_positive	MW0155414	Phe-Val-Ser-Arg	Amino acid and Its metabolites	Small Peptide	小肽	C23H37N7O6	508.282	507.281	8.3048	M+H	7.22313	2	0.835	rp	-	-	-	142593	-	16341.8	16601.9	20359.1	18531.8	16540.4	10925.7	21587.7	21092.9	14987.8	1689.6	17190.9	17544.6	999.687	7188.17	2501.73	6254.68	1031.63	4226.67	19100.1	18663.3	19054.4	-	1.45266	2.11806e-05	4.47248	2.16108	up	1.05001	0.00838919	4.23796
C18_positive	MW0106502	Benzyl n-[(2s)-4-methyl-1-[[(2r)-4-methyl-1-[[(2s)-4-methyl-1-oxopentan-2-yl]amino]-1-oxopentan-2-yl]amino]-1-oxopentan-2-yl]carbamate	Organic acid and Its derivatives	Organic acid and Its derivatives	有机酸及其衍生物	C26H41N3O5	476.305	475.305	8.3802	M+H	16.0466	2	0.8339	rp	-	45103781	-	45589	-	17931	18462.2	15720.8	21230.1	17493	20124	18292.4	18871.4	19362.7	16642	20229.1	18644.7	24776.2	22345	25762.8	24803.6	24152.9	23825.9	20322.4	20346.3	20209.1	-	1.50177	0.000236445	0.761748	-0.392615	down	1.48734	9.20974e-06	0.76917
C18_positive	MW0155094	Phe-Arg-Leu-Glu	Amino acid and Its metabolites	Small Peptide	小肽	C26H41N7O7	564.318	563.307	8.3952	M+H	6.55767	2	0.8323	rp	-	-	-	141262	-	19359.2	19165.7	20651.3	20579.8	19616.6	21774.5	19728.6	18192.8	21164.6	21129.7	20935.9	20629.8	23759.8	23782.8	23524.5	25951	26226	27664.8	21785	21623.1	21588.2	-	1.54431	0.000267897	0.802783	-0.316918	down	1.426	0.000295468	0.806986
C18_positive	MW0140724	(Z)-2-tetracos-15-enamidoethanesulfonic acid	Others	Others	其他	C26H51NO4S	496.34	473.354	8.5167	M+Na	4.87804	2	0.831	rp	-	-	-	3735	-	436547	502905	558346	499723	626845	502351	750424	869740	956788	911570	902145	793890	359925	368801	220427	298040	287122	333388	643913	645793	650885	-	1.50218	0.000136008	1.6741	0.743382	up	1.54968	1.7656e-07	2.7759
C18_positive	MW0151648	Ile-Val-Ile-Phe-Asn	Amino acid and Its metabolites	Small Peptide	小肽	C30H48N6O7	605.375	604.358	10.7294	M+H	12.1133	2	0.8279	rp	-	-	-	264158	-	5677.4	10586.6	16256.1	12263.1	10834.4	16252.2	18041.8	10028.8	13180.2	18004.2	364.195	16399.6	6882.63	6618.83	5901.36	2941.19	2406.04	3222.15	6919.4	6790.87	4562.94	-	1.34058	0.00457971	2.56933	1.36139	up	-	-	-
C18_positive	MW0158927	Val-Asn-Tyr-Asp	Amino acid and Its metabolites	Small Peptide	小肽	C22H31N5O9	510.212	509.212	8.6684	M+H	15.8915	2	0.8244	rp	-	-	-	244261	-	6532.67	6718.04	9267.46	7003.04	9290.69	6893.83	8424.62	9242.65	9729.19	7179.9	7796.04	8712.39	6442.98	5786.9	6318.57	5620.72	6564.36	6408.06	8691.76	8474.22	8450.19	-	1.11663	0.0423255	1.23058	0.299339	up	1.41787	0.00092531	1.37541
C18_positive	MW0000155	(9R)-5-bromo-N-[(2S,4R,7S)-2-hydroxy-7-(2-methylpropyl)-5,8-dioxo-4-propan-2-yl-3-oxa-6,9-diazatricyclo[7.3.0.02,6]dodecan-4-yl]-7-methyl-6,6a,8,9-tetrahydro-4H-indolo[4,3-fg]quinoline-9-carboxamide	Alkaloids	Alkaloids	生物碱	C32H40BrN5O5	654.245	655.22	5.2079	M+H	24.734	2	0.8176	rp	-	9939861	HMDB0015331	-	-	6246.12	5793.55	5850.2	5182.91	5192.59	5373.48	5123.33	4455.04	4822.05	4131.34	4305.39	4741.07	4223.98	3767.08	4302.96	4579.19	4245.96	5520.74	5951.4	5999.03	5651.76	-	1.34663	0.00341963	1.26272	0.336539	up	-	-	-
C18_positive	MW0157251	Stypoltrione	Others	Others	其他	C27H36O4	425.267	424.261	10.3963	M+H	3.75074	2	0.8155	rp	-	-	-	65401	-	13474.8	13426.5	12191.9	15384.5	12511.1	10908.7	8342.86	10245.6	11201.8	12740.1	13463.9	10076.4	8118.37	13121	6822.21	4429.41	6272.73	9430.34	14529.4	14464.6	14455.6	-	1.25653	0.00804857	1.61633	0.69272	up	-	-	-
C18_positive	MW0155910	Pro-Leu-Glu-Gly-Lys	Amino acid and Its metabolites	Small Peptide	小肽	C24H42N6O8	543.325	542.306	8.3652	M+H	19.5577	2	0.8149	rp	-	-	-	264456	-	267174	303600	283967	232737	284473	294194	354830	350938	396459	332666	342283	346981	323261	328575	293225	294841	303730	324653	326902	328677	327688	-	1.11096	0.0229882	0.891805	-0.1652	down	1.26368	0.00398518	1.13696
C18_positive	MW0119424	BW-A868C	Benzene and substituted derivatives	Benzene and substituted derivatives	苯及其衍生物	C25H37N3O5	460.28	459.273	9.0025	M+H	5.80404	2	0.8132	rp	-	122021	HMDB0249489	-	-	112.386	1025.24	1931.57	1133.41	1282.75	625.031	3133.16	7241.95	5457.63	8215.54	9229.08	3592.23	3.59856	163.042	313.489	302.278	114.952	10.731	2582.59	2700.65	2470.7	-	1.14793	0.0172311	6.72883	2.75036	up	1.3867	0.00197816	40.6013
C18_positive	MW0152940	Lys-Gln-Ile-Glu	Amino acid and Its metabolites	Small Peptide	小肽	C22H40N6O8	517.31	516.291	7.9918	M+H	21.1417	2	0.8116	rp	-	-	-	172822	-	10267.1	15536.4	17560.1	11564.2	16277.1	13776.4	25925.7	24383.8	28945.8	23915.4	16990.5	19283.1	44644.5	50002	29170.3	14836.1	30243.2	38748.4	23218.3	23218.6	23260.2	-	1.38349	0.00970765	0.409263	-1.2889	down	-	-	-
C18_positive	MW0149775	Gln-Phe-Glu-Lys	Amino acid and Its metabolites	Small Peptide	小肽	C25H38N6O8	551.295	550.275	8.8358	M+H	21.0625	2	0.8103	rp	-	-	-	209147	-	37383.5	37455.3	38908.3	36900.3	36140.2	24925.5	49220.6	44473.4	26134.8	47924.7	29263.4	43113.8	4367.45	9643.22	23390.3	11926.9	1736.71	6856.29	32454.7	31539	31373.2	-	1.39601	8.87484e-05	3.65522	1.86996	up	1.31565	0.000175892	4.14584
C18_positive	MW0126295	Pyrazin-2-carboxylic acid	Organic acid and Its derivatives	Organic acid and Its derivatives	有机酸及其衍生物	C5H4N2O2	125.039	124.027	1.1975	M+H	11.9151	2	0.806	rp	-	1047	HMDB0059734	-	C19915	58169.5	58625.1	61876.6	63261.8	57632.4	63803.6	62511.6	62587.9	64510.7	64998.9	64099.8	62175.8	62258.9	60988.9	62427.1	63386.6	62441.6	62367.7	67466.2	68418.1	67272.6	-	-	-	-	-	-	-	-	-
C18_positive	MW0110179	Tumonoic acid H	Organic acid and Its derivatives	Organic acid and Its derivatives	有机酸及其衍生物	C26H45NO7	484.33	483.32	9.8217	M+H	5.37761	2	0.8011	rp	-	25058105	-	65436	-	28283.8	20058.1	21082.1	13685.9	20685.2	15788.5	24522.1	28513.1	26684.2	33128.4	21272.7	20727.4	10829	9294.24	18600.4	13749.3	12241.7	8874.78	26648.3	26907.4	26610	-	1.21944	0.0142929	1.62501	0.700448	up	1.39853	0.000281859	2.10421
C18_positive	MW0153148	Lys-Thr-Glu-Lys	Amino acid and Its metabolites	Small Peptide	小肽	C21H40N6O8	505.31	504.291	9.8217	M+H	21.9484	2	0.8003	rp	-	-	-	173947	-	84351.1	63681.5	64550.2	47464.2	65881.9	49407.7	79761.6	90983.9	77023.7	103264	61337.7	62017.5	34964.8	31310.2	57344.5	44354.5	39581.1	30169.2	82615.1	83146.7	82407.7	-	1.27525	0.00813395	1.57887	0.658896	up	1.38006	0.000901268	1.99554
C18_positive	MW0146210	Asp-Met-Leu-Asp-Leu	Amino acid and Its metabolites	Small Peptide	小肽	C25H43N5O10S	606.276	605.273	8.9775	M+H	8.33669	2	0.7961	rp	-	-	-	264514	-	33436.6	33940.9	43231.7	31512	44114.7	33870.9	45378.3	50234.8	59907.5	43827	47141.7	46959.9	40586.5	27317.6	35693.8	29365.6	36333.4	33916.8	40068.5	39874.8	39870.9	-	-	-	-	-	-	1.35285	0.000707742	1.44404
C18_positive	MW0146178	Asp-Leu-Ser-Glu	Amino acid and Its metabolites	Small Peptide	小肽	C18H30N4O10	463.202	462.196	10.9564	M+H	0.965893	2	0.7957	rp	-	-	-	123383	-	41948.6	38130.8	40806.6	40033.6	39060.9	43316.5	40128.4	41466.8	41586.9	40157.9	41492.7	43623.6	33853.1	37556.2	31435	28023.4	28151	25402.2	48539.6	48273.5	48430.3	-	1.41249	0.00180577	1.31925	0.399717	up	1.38117	0.00147609	1.34722
C18_positive	MW0144675	Ala-Met-Gly-Ile-Met	Amino acid and Its metabolites	Small Peptide	小肽	C21H39N5O6S2	522.236	521.234	6.0177	M+H	9.59542	2	0.7936	rp	-	-	-	264876	-	5886.36	2951.62	5237.84	6979.11	15758.1	8760.73	5640.53	13537.4	6067.02	10674.6	12020.4	8135.9	8093.03	14858.3	14756.3	36955.8	17888.1	19234	14185.3	14479.4	14459.9	-	1.18968	0.0399249	0.407689	-1.29446	down	-	-	-
C18_positive	MW0150369	Gly-Gly-Thr	Amino acid and Its metabolites	Small Peptide	小肽	C8H15N3O5	216.096	233.101	3.4029	M+H-H2O	4.7476	2	0.791	rp	-	90189049	-	20773	-	46383.4	48901.4	36205.3	83136.4	84669.2	64887.1	89837	112053	153007	85398.3	139125	69700.7	36148.8	20498.9	22740	9898.87	24762.2	24021.6	61282.1	61675.6	61290.1	-	1.39184	0.0043691	2.63766	1.39926	up	1.48555	0.00101339	4.70138
C18_positive	MW0107218	Hectochlorin	Heterocyclic compounds	Heterocyclic compounds	杂环化合物	C27H34Cl2N2O9S2	665.121	664.108	1.1523	M+H	8.31207	2	0.7909	rp	-	636718	-	65423	-	9499.98	6981.73	10279.5	5254.68	8551.34	8367.61	3195.93	5328.64	2905.19	5699.07	49.8745	3847.7	14114.7	12633.6	12313.4	11217.9	12624.6	20233.3	11477.4	11506.4	11170.2	-	1.36279	0.00589416	0.588601	-0.764638	down	1.01421	0.000137155	0.252911
C18_positive	MW0145369	Arg-His-Asn-Lys	Amino acid and Its metabolites	Small Peptide	小肽	C22H39N11O6	554.32	553.308	9.291	M+H	8.17722	2	0.7846	rp	-	-	-	218107	-	4680.63	4710.33	3689.38	5011.07	3875.3	4221.76	4541.85	5353.3	4154.38	4859.88	4939.68	4181.25	4387.21	5003.65	5333.84	5587.77	5363.79	5489.46	4780.91	4801.2	4800.8	-	1.14175	0.0142799	0.840297	-0.251029	down	-	-	-
C18_positive	MW0151489	Ile-Leu-Gly	Amino acid and Its metabolites	Small Peptide	小肽	C14H27N3O4	302.215	301.2	11.7895	M+H	19.5934	2	0.7808	rp	-	145456190	-	16417	-	126525	96345.1	135111	101873	112972	106211	128909	121955	104083	140197	113695	111063	66819.7	65452.5	65204.6	68666.5	57241.1	49099.5	105065	105636	105623	-	1.59375	0.000108997	1.823	0.866313	up	1.52348	1.4561e-05	1.9327
C18_positive	MW0000244	Emetan, 6',7',10,11-tetramethoxy-	Benzene and substituted derivatives	Benzene and substituted derivatives	苯及其衍生物	C29H40N2O4	481.312	480.299	8.9722	M+H	16.7998	2	0.7793	rp	-	9426	HMDB0251773	-	-	307713	285522	409160	237351	390227	283360	410619	486579	496413	399231	443777	425385	328161	216056	257592	207159	277023	264350	364181	363409	364186	-	-	-	-	-	-	1.46746	1.86949e-05	1.71704
C18_positive	MW0153138	Lys-Ser-Thr-Leu-Thr	Amino acid and Its metabolites	Small Peptide	小肽	C23H44N6O9	549.315	548.317	9.291	M+H	12.8228	2	0.7788	rp	-	-	-	264204	-	7580.66	7702.06	7119.7	7310.94	7094.64	8352.91	7128.09	8140.78	8464.66	7419.86	7915.13	7525.59	7861.42	7736.23	8299.21	8372.92	8612.87	8768.17	7536.69	7721.81	7552.08	-	1.18276	0.0151208	0.90957	-0.136743	down	-	-	-
C18_positive	MW0157826	Thr-Trp-Met	Amino acid and Its metabolites	Small Peptide	小肽	C20H28N4O5S1	437.187	436.178	10.7294	M+H	3.29185	2	0.7767	rp	-	145458226	-	18104	-	30612.5	28164.5	31891.4	30347.3	27537.1	30894.4	31991.1	27877.7	29929.9	35601.8	26005.5	31161	25202.7	22441.4	22327.3	21699.6	20515.8	19086.5	29182.1	29190.5	29008.7	-	1.56159	2.91828e-05	1.36697	0.450986	up	1.40112	0.000621783	1.39074
C18_positive	MW0156800	Ser-Ile-Lys-Gly-Lys	Amino acid and Its metabolites	Small Peptide	小肽	C23H45N7O7	532.337	531.338	9.0782	M+H	17.8289	2	0.7746	rp	-	-	-	264477	-	83793.1	85905.7	88804.5	85862.3	91893.7	91179.1	101183	99314.2	93584.8	88584.7	97803.5	94112	117519	127683	135818	132607	143159	50930.2	111646	110834	111623	-	-	-	-	-	-	-	-	-
C18_positive	MW0142592	3-HYDROXYDEOXODIHYDRODEOXYGEDUNIN	Others	Others	其他	C28H38O6	471.284	470.267	4.5033	M+H	21.0198	2	0.7716	rp	-	-	-	43839	-	40826	33547.2	35175.7	36525	36429.1	33153.4	31922.8	34635.9	31179.3	32867.9	32471.9	31816.8	32781.9	35019.3	34125.6	33491.7	33044.8	32033.2	37174.4	36628.7	35880.6	-	-	-	-	-	-	-	-	-
C18_positive	MW0158579	Tyr-Phe-Trp	Amino acid and Its metabolites	Small Peptide	小肽	C29H30N4O5	515.234	514.222	11.441	M+H	11.2818	2	0.771	rp	-	145458740	-	19901	-	38798.3	31547.4	43933.6	38877.3	39856.9	32534.3	37925.1	43473.4	39453.6	41113.8	38302.9	41609.4	16587.3	20269.8	22472.8	18450	15995.5	18391.2	34650.1	34430.8	34436	-	1.63289	3.53381e-05	2.01083	1.00779	up	1.56568	1.6213e-08	2.15642
C18_positive	MW0158415	Tyr-Asp-Leu-Glu	Amino acid and Its metabolites	Small Peptide	小肽	C24H34N4O10	539.233	538.227	11.3804	M+H	1.476	2	0.7667	rp	-	-	-	256462	-	28042.7	27136.3	30560.2	32624.9	30516.8	28710.4	27777.9	32186.6	26498	32941.7	29862	32147.5	4617.39	5579.49	5166.44	6470.35	4185.9	1656.87	27886.4	27918.8	27830.6	-	1.62896	7.75129e-10	6.4167	2.68183	up	1.51784	2.14737e-08	6.55481
C18_positive	MW0149994	Glu-Glu-Leu-Ile-Thr	Amino acid and Its metabolites	Small Peptide	小肽	C26H45N5O11	604.312	603.312	9.8821	M+H	14.7842	2	0.7665	rp	-	-	-	264691	-	10758.9	10706.8	9957.75	9586.18	10305.9	11498.2	11234.3	12590.8	11593.3	12127.6	12914.1	10485	5864.74	7133.16	7820.27	6639.86	7335.32	8381.47	10957.3	11274.2	11193.5	-	1.54424	4.0928e-05	1.45487	0.54089	up	1.49702	4.21709e-06	1.6432
C18_positive	MW0151082	His-Ser-Leu-Lys	Amino acid and Its metabolites	Small Peptide	小肽	C21H37N7O6	484.283	483.281	8.3351	M+H	8.03514	2	0.7664	rp	-	-	-	157667	-	17119.5	19598.6	16130.7	17126.8	20033.6	9972.58	24615.9	23310.3	24469.9	25271.3	16573.9	22258.1	7112.46	10197.4	6566.14	16581.7	6295.11	7775.52	18831	18959.1	18461.8	-	1.30184	0.00603629	1.83357	0.874659	up	1.40215	7.32802e-05	2.50327
C18_positive	MW0155374	Phe-Trp-Tyr	Amino acid and Its metabolites	Small Peptide	小肽	C29H30N4O5	515.234	514.222	11.6985	M+H	8.63605	2	0.7635	rp	-	44611954	-	19001	-	31723.2	19944	35605.9	34437.4	36013.8	25626.4	30124.5	39487.1	30600.4	44693.5	34350.1	32894.8	1243.89	4217.46	2206.54	3373.38	814.318	2260.78	27698.3	27608.2	27609.3	-	1.64535	8.64648e-05	12.9885	3.69917	up	1.54157	1.70757e-05	15.0287
C18_positive	MW0105997	(2S,5R,6R)-3,3-dimethyl-7-oxo-6-[[(2S)-2-[(2-oxoimidazolidine-1-carbonyl)amino]-2-phenylacetyl]amino]-4-thia-1-azabicyclo[3.2.0]heptane-2-carboxylic acid	Benzene and substituted derivatives	Benzene and substituted derivatives	苯及其衍生物	C20H23N5O6S	484.117	461.137	1.1523	M+Na	19.321	2	0.7602	rp	-	5284519	HMDB0015194	-	-	96389.9	55857	112378	71350.8	64455	49110.7	161530	186186	163630	169118	154845	130215	40400.2	52301.6	95316.3	175375	39512.8	64603.6	110252	109609	111600	-	-	-	-	-	-	1.19643	0.00957938	2.06525
C18_positive	MW0144498	Ala-Asn-Lys-Glu-Asn	Amino acid and Its metabolites	Small Peptide	小肽	C22H38N8O10	575.284	574.271	11.7591	M+H	5.95642	2	0.7524	rp	-	-	-	264721	-	5123.22	2621.73	3911.26	4337.2	5465.77	3209.53	3433.66	5182.27	3961.29	4267.28	3313.89	4318.55	2991.17	3525.17	3027.28	3189.9	3485.15	2921.87	3750.47	3857.92	3867.38	-	-	-	-	-	-	1.12567	0.0225582	1.2788
C18_positive	MW0145248	Arg-Ala-Glu-Lys	Amino acid and Its metabolites	Small Peptide	小肽	C20H38N8O7	503.297	502.286	8.1986	M+H	5.30722	2	0.7502	rp	-	-	-	215547	-	633791	526724	512888	359727	415409	489575	475534	384887	286189	371881	313068	336809	511951	400446	350332	262735	309408	379400	420953	425254	408025	-	1.01641	0.0437443	1.3269	0.408059	up	-	-	-
C18_positive	MW0144473	Ala-Arg-His	Amino acid and Its metabolites	Small Peptide	小肽	C15H26N8O4	383.215	382.208	11.7895	M+H	0.170138	2	0.7473	rp	-	145453509	-	18737	-	228911	204450	227396	210369	212956	203048	229938	212664	199142	239745	206392	205683	186681	179042	181391	185721	173656	166163	209369	208685	208263	-	1.54518	0.000126369	1.19995	0.262972	up	1.38498	0.00121668	1.20595
C18_positive	MW0158928	Val-Asn-Tyr-Val-Asn	Amino acid and Its metabolites	Small Peptide	小肽	C27H41N7O9	608.291	607.297	9.8081	M+H	19.1223	2	0.7456	rp	-	-	-	264362	-	36901	30687.6	32214.3	25541.1	32441.8	27034.8	37921.6	40818.2	37739.8	44514.4	32369.5	32036.4	21523.2	18948.5	31779.7	26710.9	22848.9	18919.8	39696.8	40134.3	40041.8	-	1.14418	0.0199087	1.31329	0.393184	up	1.34314	0.000560384	1.60163
C18_positive	MW0152417	Leu-Lys-His-Glu	Amino acid and Its metabolites	Small Peptide	小肽	C23H39N7O7	526.293	525.291	8.1836	M+H	9.58638	2	0.7418	rp	-	-	-	178802	-	2.24574e+06	1.93526e+06	1.85109e+06	1.40571e+06	1.37098e+06	2.63712e+06	1.25748e+06	1.21414e+06	661012	957015	1.09311e+06	1.02796e+06	952902	1.03678e+06	714361	417869	483876	696990	1.41139e+06	1.41142e+06	1.40785e+06	-	1.48823	0.000906131	2.66012	1.41149	up	-	-	-
C18_positive	MW0109315	Pro-His-Arg	Amino acid and Its metabolites	Small Peptide	小肽	C17H28N8O4	409.231	408.223	12.0169	M+H	0.49889	2	0.7417	rp	-	145457478	-	21668	-	387895	341497	375748	358742	370435	345029	381834	319610	370414	412665	367497	375965	258769	245343	238614	228263	214900	201747	328452	328294	324520	-	1.64572	4.28713e-07	1.57055	0.651267	up	1.5236	6.67314e-06	1.6056
C18_positive	MW0157725	Thr-Lys-Gln-Lys	Amino acid and Its metabolites	Small Peptide	小肽	C21H41N7O7	504.309	503.307	8.547	M+H	9.53994	2	0.7412	rp	-	-	-	234947	-	110278	98635.9	107865	59219.5	74283.7	107461	77871.2	58616.1	39109.4	37326.3	39150.9	63195	41436.5	55207.1	38642.8	20063.8	31910.5	35813.3	96099.5	92402.4	96646.5	-	1.47446	0.000543152	2.50026	1.32208	up	-	-	-
C18_positive	MW0115350	Tetraethylene glycol	Alcohol and amines	Alcohols	醇类	C8H18O5	195.123	194.115	10.3206	M+H	1.92672	2	0.7408	rp	-	8200	HMDB0094708	-	-	12403	11678.1	12519	13891.4	14113.9	12983.5	12189.1	11954.5	12863.7	13587.3	11866.5	13133.7	10912.3	12620.2	11946.2	12210.2	11242.6	10956.1	11563	11534.5	11452.1	-	1.12047	0.0243674	1.11019	0.150812	up	-	-	-
C18_positive	MW0152907	Lys-Asp-Met-Thr-Cys	Amino acid and Its metabolites	Small Peptide	小肽	C22H40N6O9S2	597.237	596.23	11.6985	M+H	1.48031	2	0.7408	rp	-	-	-	264220	-	12681.2	6015.79	13639.9	12908.7	12906.4	9744.71	11357.4	14117.9	12515.4	15298.1	13335.6	11603.9	651.521	911.958	752.356	669.574	560.052	731.916	9914.34	9903.8	9717.86	-	1.69317	0.000299371	15.8734	3.98854	up	1.59656	5.40028e-06	18.2888
C18_positive	MW0014354	Docosa-7,10,13,16,19-pentaen-4-ynoic acid	Organic acid and Its derivatives	Organic acid and Its derivatives	有机酸及其衍生物	C22H30O2	675.434	326.225	11.0473	2M+Na	6.62474	2	0.74	rp	-	57370067	-	62961	-	71657.6	40567.1	79443.4	57971.2	65781.2	51718.5	68709.7	87628.3	75317.5	92210.4	94106.6	78657.7	13926.7	19502.2	25003.3	14373.7	12844.8	19701.6	59427.9	57381.7	56811.8	-	1.61328	0.000336451	3.48487	1.8011	up	1.56522	1.80471e-06	4.714
C18_positive	MW0139560	trans-Resveratrol 3-O-glucuronide	Heterocyclic compounds	Heterocyclic compounds	杂环化合物	C20H20O9	427.095	404.111	0.774	M+Na	8.96854	2	0.7368	rp	-	5273285	HMDB0041782	-	-	122302	174275	122336	271301	82738.2	75145.1	365396	325663	800693	420227	408134	397131	29112.1	32992.2	35568.3	22304.2	24023.5	27714.8	212397	209636	212340	-	1.58338	0.0126237	4.93899	2.30422	up	1.58093	0.00186618	15.8242
C18_positive	MW0153521	Met-Asp-Ser	Amino acid and Its metabolites	Small Peptide	小肽	C12H21N3O7S1	352.118	351.11	0.8347	M+H	1.89851	2	0.7353	rp	-	145456882	-	23635	-	56764.5	39197.2	49472.4	43280.3	52369.7	48278.2	49971.1	55727.3	51442.6	37471	23865.1	47758.6	55395.6	102156	52281	76528.8	79491.1	68662.6	55096.8	54602.2	54584.9	-	1.25988	0.0210531	0.665943	-0.586529	down	1.12028	0.0121625	0.612719
C18_positive	MW0153716	Met-Val-His-Leu-Thr	Amino acid and Its metabolites	Small Peptide	小肽	C26H45N7O7S	600.325	599.31	8.5169	M+H	11.6851	2	0.7352	rp	-	-	-	264054	-	63183.3	69979	75497.2	75182	80409.8	72585.1	93012.1	102545	110699	108610	102816	98910.9	65005.4	68368.2	58060.7	61359.9	58113.8	62278.4	85224.4	85519.6	86344.2	-	1.30899	0.00537546	1.17056	0.227197	up	1.56436	7.18385e-07	1.65224
C18_positive	MW0145924	Asn-Tyr-Arg-Asp	Amino acid and Its metabolites	Small Peptide	小肽	C23H34N8O9	567.265	566.245	12.1835	M+H	23.496	2	0.7322	rp	-	-	-	199361	-	3023.94	1071.52	3473.06	5722.45	3571.8	2676.87	3025.39	6395.68	3245.82	3271.35	6753.3	4303.83	230.238	2954.74	312.483	317.602	71.3633	301.106	2462.35	2455.26	2398.82	-	1.3567	0.00834547	4.66614	2.22223	up	1.3657	0.00133514	6.4466
C18_positive	MW0123095	beta-Lapachone	Aldehyde,Ketones,Esters	Ketones	酮类	C15H14O3	243.1	242.094	0.6366	M+H	4.66414	2	0.7257	rp	-	3885	HMDB0249138	-	C10367	67320.3	60336.6	72714.9	59708.4	79403.4	60584.9	68618.9	63282	64856.4	68928.9	57648	70315.7	56594.3	63139.1	61278.7	51341.9	61987.2	57570.4	64557.7	63944	63188.1	-	-	-	-	-	-	1.01959	0.0249087	1.1186
C18_positive	MW0054485	1-Palmitoylglycerol 3-phosphate	GP	LPA	溶血磷脂酸	C19H39O7P	433.231	410.243	11.4427	M+Na	4.52587	2	0.725	rp	-	89566	HMDB0007853	-	C04036	40430.9	24821.9	52495.7	41431.1	45534.7	33850.8	42192.9	48512.9	43567.2	44887.8	43699.7	46749	17407.2	21180.6	23601.7	18385.4	18613.1	17926.2	35713	36090.5	36106.4	-	1.50906	0.00286505	2.03703	1.02647	up	1.57306	4.22365e-09	2.30211
C18_positive	MW0106901	Glu-Glu-Lys	Amino acid and Its metabolites	Small Peptide	小肽	C16H28N4O8	405.199	404.191	10.6082	M+H	4.17059	2	0.7238	rp	-	11441068	-	23332	-	93324.6	65816	109387	73955.7	82414	87625.6	96230.1	90845.2	96483.2	111125	105089	96341.1	56946.1	72968.3	57937.2	60493.8	44943.5	41183.9	77782.1	79361.3	79000.7	-	1.32298	0.00394261	1.53233	0.615728	up	1.45143	3.47349e-05	1.78225
C18_positive	MW0169748	Quinmerac	Benzene and substituted derivatives	Benzene and substituted derivatives	苯及其衍生物	C11H8ClNO2	285.041	221.024	0.5538	M+CH3CN+Na	2.06962	2	0.7238	rp	-	91749	HMDB0257043	-	C18891	65750	67092.1	80497.5	40448.1	58857.6	64517	55114.7	51948.3	41568	39450.4	39897.4	49203.5	87167.2	95861.9	78254.1	64404.9	97435.5	87387.7	67813.1	68332.4	67600.9	-	1.15552	0.0126758	0.738793	-0.436757	down	1.45357	0.000156906	0.54295
C18_positive	MW0158627	Tyr-Thr-Phe-Lys-Asn	Amino acid and Its metabolites	Small Peptide	小肽	C32H45N7O9	672.325	671.328	8.2288	M+H	15.2553	2	0.7237	rp	-	-	-	264229	-	27788.9	16692.5	23292.7	18154.4	16121.7	33966.5	19711.5	24383.7	17904.7	20389	26460.7	19225.4	9413.76	15540.6	12538.7	5980.75	7053.28	13265.8	19061.8	18860.5	19052.8	-	1.33223	0.00697619	2.13216	1.09232	up	1.33793	0.00040331	2.00767
C18_positive	MW0145407	Arg-Leu-Arg-Glu-Lys	Amino acid and Its metabolites	Small Peptide	小肽	C29H56N12O8	701.443	700.434	10.7791	M+H	1.5978	2	0.7231	rp	-	-	-	264723	-	13425.8	13674.8	11768.7	14070.5	13563.3	14457.8	14210.3	13134.8	13327.6	12677.4	13151.9	12263.2	14014.9	13866.9	13938.8	15914.8	14789.4	15266	14405.4	14549.7	14410.8	-	-	-	-	-	-	1.20905	0.00668209	0.897193
C18_positive	MW0151588	Ile-Ser-Val-Asp	Amino acid and Its metabolites	Small Peptide	小肽	C18H32N4O8	433.231	432.222	11.6985	M+H	0.83827	2	0.7215	rp	-	-	-	165821	-	31480.3	18005.8	34630.6	33871.8	34725.9	25257.9	29811	39451.8	31647.4	43634.8	35090.3	32311.2	2166.55	3750.08	1959.87	2370.5	1110.4	2003.96	24973.5	24608.6	24934.4	-	1.67693	0.000149378	13.3199	3.73551	up	1.57766	1.51033e-05	15.8626
C18_positive	MW0012193	Vernolic acid	FA	Oxidized lipids	氧化脂质	C18H32O3	279.232	296.235	7.7723	M+H-H2O	1.56462	2	0.7213	rp	-	5356421	HMDB0004702	-	C14826	21737.3	31510.5	18052.2	20776.2	14897.7	15557.9	5160.57	4536.39	4677.63	7459.19	5594.17	3900.12	17059.6	24344.9	11465.8	5952.97	15527	12626.1	13990	13798.2	13807.9	ko00591,ko01100	-	-	-	-	-	1.28305	0.0134513	0.360191
C18_positive	MW0005085	4-Hydroxyamphetamine	Benzene and substituted derivatives	Benzene and substituted derivatives	苯及其衍生物	C9H13NO	220.094	151.1	5.7146	M+Na+HCOOH	2.28162	2	0.7203	rp	-	3651	HMDB0060765	-	-	28079.5	26542.1	27618.5	29010.4	25007.6	25920.7	28846.7	25377.7	27844.7	26695.9	25699.1	25457.8	26593.9	24019.3	24625.6	24003.6	23679	23337.1	28145.8	28045.1	27722.5	-	1.2796	0.00671982	1.10885	0.149066	up	1.1394	0.0133607	1.09342
C18_positive	MW0150007	Glu-Gly-Asn-Ile-Asp	Amino acid and Its metabolites	Small Peptide	小肽	C21H34N6O11	547.239	546.229	9.8853	M+H	2.92116	2	0.7176	rp	-	-	-	264486	-	13932.1	18416.2	14677.4	14605.5	14158	14876.5	14767	18648.2	16873.7	18956	16918.8	16740.1	10533.3	11192	13196.9	10034.3	11104.8	10390.4	16022.2	16120.8	16005.7	-	1.47967	0.000861346	1.36439	0.448252	up	1.49852	2.15009e-05	1.54855
C18_positive	MW0106525	D-Phenylalanine	Organic acid and Its derivatives	Organic acid and Its derivatives	有机酸及其衍生物	C9H11NO2	130.065	165.079	4.1352	M+H-2H2O	0.0577714	2	0.7157	rp	-	994	HMDB0250791	-	C02057	130978	114653	113996	114210	114216	120462	129136	125864	122779	127349	120270	122960	124443	124565	135311	132572	127296	116645	121753	123265	123342	-	1.01459	0.0480902	0.931236	-0.102781	down	-	-	-
C18_positive	MW0150948	His-Gly-Tyr-Val-Glu	Amino acid and Its metabolites	Small Peptide	小肽	C27H37N7O9	604.26	603.265	8.1383	M+H	21.7854	2	0.7147	rp	-	-	-	264110	-	14126.5	14577.6	15043.6	10352.1	10702.8	14022.6	15834.2	5899.03	10994.1	10273.2	13184.1	10956.3	16675.5	17487.9	17148.6	25572.6	17508.6	16283.6	15678.3	15905.5	15831.6	-	1.27356	0.0127496	0.71221	-0.489626	down	1.19912	0.00426776	0.606639
C18_positive	MW0145701	Asn-Asp-Gly-Val-Glu	Amino acid and Its metabolites	Small Peptide	小肽	C20H32N6O11	533.223	532.213	9.2961	M+H	6.38111	2	0.7118	rp	-	-	-	264747	-	3912.6	4096.72	3841.7	3842.4	4075.53	5673.75	4476.36	4798.3	4511.17	4227.02	4189.48	5327.45	4522.8	5417.48	5190.67	5713.57	4485.43	5337.22	4303.56	4430.88	4317.42	-	1.09236	0.036617	0.829639	-0.269444	down	-	-	-
C18_positive	MW0006783	2,6-Dichlorobenzonitrile	Benzene and substituted derivatives	Benzene and substituted derivatives	苯及其衍生物	C7H3Cl2N	212.992	170.964	12.8414	M+CH3CN+H	13.5932	2	0.7063	rp	-	3031	HMDB0245512	-	C11040	84522.1	69239.2	79389.1	69015.2	71201.4	72006.6	77101.9	69277.7	65934	31404.4	50003.5	36558.9	35857.5	23875.6	24360.2	65039.5	36657.6	59698.4	73440.8	73472	72671.4	-	1.32325	0.00424675	1.81423	0.859359	up	-	-	-
C18_positive	MW0007212	Formetanate	Benzene and substituted derivatives	Benzene and substituted derivatives	苯及其衍生物	C11H15N3O2	222.122	221.116	2.301	M+H	4.34415	2	0.7044	rp	-	31099	HMDB0252444	-	-	375.378	719.039	1775.23	1026.08	1294.07	490.357	1641.63	1403.72	1127.74	1148.32	783.718	1004.9	2168.38	1812.59	1264.76	1786.08	1824.1	1867.74	1655.84	1690.79	1693.6	-	1.18227	0.00964842	0.529685	-0.916794	down	1.15556	0.00560124	0.663024
C18_positive	MW0158652	Tyr-Tyr-Leu	Amino acid and Its metabolites	Small Peptide	小肽	C24H31N3O6	458.234	457.221	11.3804	M+H	7.85434	2	0.7028	rp	-	10226314	-	20056	-	9322.42	7476.6	11028	10373.1	9659.68	8387.35	8683.65	11909	8963.75	10257.2	9635.48	10053	208.847	1161.77	849.084	814.156	353.674	613.398	8135.68	8229.42	8131.33	-	1.64738	5.92252e-06	14.0585	3.81337	up	1.53483	1.65118e-06	14.8721
C18_positive	MW0155178	Phe-Glu-His-Asp	Amino acid and Its metabolites	Small Peptide	小肽	C24H30N6O9	547.221	546.207	11.854	M+H	10.1859	2	0.7025	rp	-	-	-	136802	-	26080	35977.4	24882.7	27074.7	33960.1	22720.9	24226.7	29453	22364.3	25947.7	23289.2	23732.9	27447.7	25006.9	37227	38205	47521.3	46942.1	31150.7	29946.1	30118.6	-	-	-	-	-	-	1.16795	0.0235899	0.670176
C18_positive	MW0150158	Glu-Thr-Cys	Amino acid and Its metabolites	Small Peptide	小肽	C12H21N3O7S1	352.118	351.11	1.1523	M+H	1.09567	2	0.7017	rp	-	145455506	-	20734	-	46597.5	38187	59389.2	43844.6	49291.8	48166.4	49426.6	51790.3	40636.3	46514.7	26725.5	46413.4	65277.9	79909.8	54671.8	84491	63355.7	73522.5	59179.5	57965	58166.4	-	1.38654	0.00264722	0.677723	-0.561232	down	1.27129	0.00119754	0.620819
C18_positive	MW0152914	Lys-Asp-Trp-Ser-Phe	Amino acid and Its metabolites	Small Peptide	小肽	C33H43N7O9	682.328	681.312	8.7285	M+H	11.9955	2	0.7	rp	-	-	-	264073	-	30668.6	35258.2	29941.7	36230.4	36064.7	34732.4	35175.5	36962.1	36881.8	40162.6	39551	30241.8	36879	40059.5	41264.4	36458.5	41867.3	42278.1	37394	37533	37535.5	-	1.31443	0.00305929	0.849624	-0.235104	down	-	-	-
C18_positive	MW0057429	PC(20:5(5Z,8Z,11Z,14Z,17Z)/20:5(5Z,8Z,11Z,14Z,17Z))	GP	PC	磷脂酰胆碱	C48H76NO8P	825.535	825.531	11.2444	M+	0.377443	2	0.6987	rp	-	52923375	HMDB0008511	-	-	5244.31	5118.84	4774.51	5480.54	5398.64	4769.06	4931.66	4675.14	4888.79	4177.44	4761.15	4316.62	5136.28	5517.25	4674.81	5610.39	4963.84	5703.7	4901.9	4917.36	4809.15	-	-	-	-	-	-	1.11107	0.0127267	0.878016
C18_positive	MW0105344	6-Aminopenicillanic acid	Organic acid and Its derivatives	Organic acid and Its derivatives	有机酸及其衍生物	C8H12N2O3S	255.026	216.057	5.6979	M+K	14.4096	2	0.6938	rp	-	11082	HMDB0060618	-	C02954	10633.4	10243.1	10417.6	8626.44	10075.3	9443.03	8826.35	9366.2	7984.23	8978.05	8677.64	9160.2	9792.43	8772.97	9419.73	7013.59	9239.49	8987.15	9421.09	9119.96	9172.48	ko00311	-	-	-	-	-	-	-	-
C18_positive	MW0012818	Arachidonoyl PAF C-16	GP	PC	磷脂酰胆碱	C44H82NO7P	790.589	767.583	10.6385	M+Na	21.0665	2	0.6916	rp	-	14389476	-	43414	-	235294	236764	234314	239807	228206	237569	246810	227328	231225	234354	219741	234420	225131	220679	232619	214557	225482	218347	238330	238458	235573	-	1.34356	0.00311078	1.05621	0.0788944	up	-	-	-
C18_positive	MW0105669	Arg-Phe-Arg	Amino acid and Its metabolites	Small Peptide	小肽	C21H35N9O4	977.562	477.281	8.1383	2M+Na	10.5705	2	0.6888	rp	-	10205893	-	19179	-	8947.08	8898.45	8609.32	1618.26	3380.08	7605.9	7540.4	2638.64	1651.15	1723.01	4286	4348.56	9856.61	12139.2	10157.1	3193.89	10211	8945.44	9719.16	9725.94	9465.39	-	-	-	-	-	-	1.10261	0.00678868	0.407091
C18_positive	MW0145418	Arg-Leu-Leu-Asn-Asn	Amino acid and Its metabolites	Small Peptide	小肽	C26H48N10O8	629.36	628.366	9.6499	M+H	17.888	2	0.6876	rp	-	-	-	264134	-	10864.4	11459	10382	11824.1	10798.2	11575.8	15553.2	19627.2	20041	22137.4	17449.9	15829.5	5776.54	6494.7	5610.78	7304.05	6362.4	7062.51	13564.4	13749	13747.3	-	1.6614	1.67795e-07	1.73276	0.793072	up	1.55986	5.00521e-05	2.86546
C18_positive	MW0054335	Lewis A trisaccharide	Carbohydrates and Its metabolites	Sugars	糖类	C20H35NO15	568.171	529.201	4.1352	M+K	11.8357	2	0.6849	rp	-	22806751	HMDB0006582	-	-	34399.8	33844.3	35085.9	35465.7	34094.2	35505.5	35666.6	35297.9	37098.5	38463.7	36302.1	35601.5	36770.2	37645.1	36421	36269.2	37602.1	35742.5	34143.8	34632.5	34875.8	-	1.4413	0.000831126	0.945318	-0.0811277	down	-	-	-
C18_positive	MW0012995	1-octadecanoyl-2-(4Z,7Z,10Z,13Z,16Z,19Z-docosahexaenoyl)-sn-glycero-3-phosphocholine	GP	PC	磷脂酰胆碱	C48H84NO8P	834.615	833.593	10.6082	M+H	17.7987	2	0.6782	rp	-	24778876	HMDB0008057	-	-	95638.8	94632.8	92207.2	92186.9	88418.9	89678.1	87870.3	89947.4	88209.4	87932	86377.9	90522.4	87290.8	90133.5	88723.8	83955.3	83164	86772.4	93211.4	93331.1	91485.2	-	1.2781	0.00615457	1.06292	0.0880384	up	-	-	-
C18_positive	MW0152151	Laurencione diacetate	Aldehyde,Ketones,Esters	Ketones	酮类	C9H12O5	223.064	200.069	6.7514	M+Na	16.7327	2	0.6671	rp	-	-	-	65391	-	177167	177315	181402	186826	213672	147120	208358	222452	224571	244438	202046	216699	132399	143577	121383	199706	137066	156001	149616	149575	150332	-	1.0508	0.0490532	1.21724	0.283612	up	1.35635	0.000617603	1.48131
C18_positive	MW0055663	1-octadecanoyl-2-(9Z-octadecenoyl)-sn-glycero-3-phosphate	GP	PA	磷脂酸	C39H75O8P	703.54	702.52	10.7142	M+H	18.3348	2	0.6662	rp	-	24779560	-	40933	-	328528	324946	326529	338298	325189	331672	323413	316241	330119	330397	319292	321413	317508	311203	327385	301881	306410	297191	321785	320378	318579	-	1.31565	0.00634046	1.06102	0.0854452	up	1.04774	0.032601	1.0426
C18_positive	MW0144594	Ala-His-Leu-Asp	Amino acid and Its metabolites	Small Peptide	小肽	C19H30N6O7	455.215	454.218	10.8814	M+H	19.9481	2	0.6621	rp	-	-	-	106062	-	55548.2	44066.7	56373.3	52869.5	53003	52323.9	53172.6	58287.3	51604.2	56219.2	56697.2	57794.7	16970	23529.2	21202	22164.4	15900	20192	51997.1	52298.3	51921.3	-	1.67424	1.4124e-07	2.61913	1.38909	up	1.56985	1.11378e-09	2.78244
C18_positive	MW0017014	CerP(d18:1/12:0)	SL	Cer	神经酰胺	C30H60NO6P	544.406	561.416	7.8789	M+H-H2O	14.5826	2	0.6477	rp	-	5283580	HMDB0010699	-	-	4069.45	4454.96	4327.91	4139.42	4509.52	3913.79	3971.98	3909.41	3765.83	3600.95	3708.17	3540.16	4138.65	3740.12	3814.49	3372.61	3566.55	4027.77	3704.23	3776.26	3688.07	-	1.19525	0.0126055	1.12157	0.165523	up	-	-	-
C18_positive	MW0011776	PtdIns-(5)-P1 (1,2-dioctanoyl)	GP	PI	磷脂酰肌醇	C25H48O16P2	711.227	666.242	11.8804	M-H+2Na	17.66	2	0.642	rp	-	53394543	-	45080	-	15881.1	19978	15812.6	16507.7	16067.3	14415.6	16039.7	13696.9	11811.1	14813.3	13905.3	12727.4	15452.5	16642.2	20010.7	19011.2	19671.6	24306.9	17265.7	17255.4	17478.1	-	-	-	-	-	-	1.27513	0.00613722	0.721088
C18_positive	MW0157456	8-[2-(2-Carboxyethyl)-5-hydroxy-3-oxocyclopentyl]-2,2,3,3,4,4-hexadeuterio-6-oxooctanoic acid	Hormones and hormone related compounds	Hormones and hormone related compounds	激素及激素相关物质	C16H24O7	381.199	328.152	10.9564	M+HCOO+2H	11.3664	2	0.6384	rp	-	53394374	-	96521	-	78204.8	66020.7	87945.7	71480.7	75146.3	80688.6	91973.5	83977.7	89353	94221.1	85207	86597.1	55500.3	58423.8	50713.1	40338.2	39454.1	36715	84471.9	84457.4	84532.2	-	1.4887	0.000133802	1.63434	0.708711	up	1.50364	2.24945e-05	1.88988
C18_positive	MEDP2274	BW-245C	Benzene and substituted derivatives	Benzene and substituted derivatives	苯及其衍生物	C19H32N2O5	351.228	368.231	11.6985	M+H-H2O	1.04891	2	0.6083	rp	-	3080928	HMDB0249486	-	-	61611.8	33761.6	67815.3	62922.3	65211.7	46557.4	57069.3	78938.2	58181.1	84881.7	69187.4	60578.4	1250.47	6995.8	5244.57	5382.82	18929.5	2820.16	46845.6	46565.5	46705.9	-	1.51869	6.83214e-05	8.31739	3.05613	up	1.43947	4.41411e-06	10.0641
C18_positive	MW0133192	3-O-alpha-mycarosylerythronolide B	Aldehyde,Ketones,Esters	Ketones	酮类	C28H50O10	547.355	546.34	9.0328	M+H	11.6765	2	0.6081	rp	-	441108	-	63709	C06630	6949.76	6912.78	10767.5	7279.02	12579.2	10398.5	14136.8	7939.68	8409.22	10592.6	6898.91	9783.54	2813.61	286.453	350.198	678.702	1325.8	255.045	6888.28	7257.1	7325.35	ko01100	1.53267	0.000154562	9.6127	3.26494	up	1.43925	0.000172806	10.116
C18_positive	MW0153546	Met-Glu-Leu-Tyr-Arg	Amino acid and Its metabolites	Small Peptide	小肽	C31H50N8O9S	711.363	710.342	9.8821	M+H	24.2992	2	0.6018	rp	-	-	-	264541	-	9956	7908.2	10017.9	8418.07	8629.71	10669.5	11285.9	12215.7	10699.7	11188.2	11217.2	9084.56	5323.1	5523.4	6533.34	5249.86	6928.46	6655.53	10905.4	10927.8	10897.9	-	1.50764	0.000224879	1.53531	0.618533	up	1.51371	5.51644e-06	1.81399
C18_positive	MW0146058	Asp-Asp-Phe	Amino acid and Its metabolites	Small Peptide	小肽	C17H21N3O8	378.133	395.133	1.9603	M+H-H2O	10.7463	2	0.5941	rp	-	471581	-	22285	-	107405	113174	98721.8	104537	102188	103988	103023	102859	109493	108538	91126.9	98556.6	108630	124200	131896	129702	120547	133295	80266.9	79422.8	79005.1	-	1.40742	0.00195347	0.84196	-0.248177	down	1.33286	0.000923938	0.820018
C18_positive	MW0155296	Phe-Met-Val	Amino acid and Its metabolites	Small Peptide	小肽	C19H29N3O4S1	459.207	395.188	5.7283	M+CH3CN+Na	5.36746	2	0.5916	rp	-	145457287	-	19227	-	6227.41	5981.33	5634.05	5407.14	5263.48	5232.03	4765.64	5267.9	4540.85	3747.32	4938.36	4935.68	4553.61	4567.97	4728.97	5270.25	4101.54	5178.97	5891.02	5735.36	5858.06	-	1.32022	0.00436104	1.18817	0.248736	up	-	-	-
C18_positive	MW0149381	Gal1-3Gal1-3GlcNAcSp	Carbohydrates and Its metabolites	Sugar derivatives	糖衍生物	C22H38N4O16	615.226	614.228	9.2936	M+H	11.7745	2	0.5602	rp	-	-	-	3631	-	6188.84	5987.75	5609.68	6316.82	5268.03	6871.94	6872.08	6373.1	5841.88	7670.07	5773.88	6345.66	6602.83	7464.55	7370.79	7511.66	7454.5	7036.23	6694.59	6727.2	6611.08	-	1.38121	0.00193826	0.834314	-0.261338	down	-	-	-
C18_positive	MW0012382	Isopalmitic acid	FA	FFA	游离脂肪酸	C16H32O2	279.233	256.24	9.3213	M+Na	6.25968	2	0.5484	rp	-	36247	HMDB0031068	-	-	4001.04	7116.24	5795.64	5379.39	5039.06	3275.05	2437.83	2293.44	1662.73	1341.18	1959.49	1931.43	2828.44	3095.24	1775.98	1290.39	1855.06	1558.29	2560.1	2680.52	2696.62	-	1.46492	0.00146654	2.46758	1.3031	up	-	-	-
C18_positive	MW0152398	Leu-Leu-Leu-Ala-Ala	Amino acid and Its metabolites	Small Peptide	小肽	C24H45N5O6	499.349	499.337	8.7285	M+	24.7618	2	0.542	rp	-	-	-	264130	-	34491.3	37109	39227.1	34039.1	37109.5	39874.6	49085.8	45865.3	45277.4	48326.6	47518.1	37439.7	33075.9	41663.1	35864.2	19524.4	34499.6	33345.3	39502.7	39962.5	39807.4	-	-	-	-	-	-	1.1437	0.00647366	1.38157
C18_positive	MW0011579	(R)-10-hydroxystearic acid	FA	Oxidized lipids	氧化脂质	C18H36O3	265.253	300.266	9.8217	M+H-2H2O	1.375	3	0.9967	rp	-	12520	-	-	C03195	3367.8	3659.57	3471.98	4159.21	3632.31	3864.74	2733.39	2739.97	3591.01	2774.71	3706.66	3418.5	4479.11	3886.03	3352.59	3222.45	4345.96	3078.81	3023.6	3113.01	3002.68	-	-	-	-	-	-	-	-	-
C18_positive	MW0194305	1-18:1-lysoPE	GP	LPE	溶血磷脂酰乙醇胺	C23H46NO7P	524.273	479.301	8.9722	M-H+2Na	1.16352	3	0.9878	rp	-	58177709	HMDB0011506	-	-	118384	110962	144497	103082	142829	109836	145286	168928	165182	146152	154734	156399	136361	91727.9	113678	98029.2	111885	111303	136146	136153	135629	-	-	-	-	-	-	1.40941	0.000227297	1.41283
C18_positive	MW0115000	L-Formylkynurenine	Amino acid and Its metabolites	Amino acid derivatives	氨基酸衍生物	C11H12N2O4	237.087	236.08	2.4998	M+H	0.475	3	0.9734	rp	-	439788	HMDB0060485	-	C02700	9899.75	8243.55	9379.08	7561.48	8729.67	8828.8	9440.82	10266.2	10123.9	9992.82	9669.29	9664.04	5082.55	4836.08	7463.79	6442.28	5161.1	6381.98	8857.39	9008.31	8891.16	ko00380,ko01100,ko01240	1.4586	0.00038386	1.48843	0.573787	up	1.46908	0.000111629	1.67263
C18_positive	MW0121542	2-ammonio-3-(5-hydroxy-1H-indol-3-yl)propanoate	Amino acid and Its metabolites	Amino acid derivatives	氨基酸衍生物	C11H12N2O3	203.081	220.085	2.4998	M+H-H2O	0.225	3	0.9478	rp	-	25243949	HMDB0000472	-	-	4998.97	4412.49	5272.52	4152.4	4743.99	4341.21	4787.72	5633.31	5911.34	5481.32	5507.52	5332.49	2382.07	2008.19	3575.81	2625.33	2291.65	3038.3	4590.91	4697.4	4660.63	-	1.53241	6.22466e-05	1.75372	0.810417	up	1.49492	4.72984e-06	2.05094
C18_positive	MW0063580	Glycerophosphoethanolamine	GP	LPE	溶血磷脂酰乙醇胺	C5H14NO6P	216.063	215.056	0.7439	M+H	0.075	3	0.9022	rp	-	5459861	HMDB0059660	-	-	23297.3	29412.4	32246.2	31749.7	27041.9	36880.9	17635.6	38938.3	34987.2	14823.9	8006.93	31414.6	62976.9	97287.8	52254.1	79017.5	72847.5	84074.5	37254.3	34942.1	36054.9	-	1.59791	0.000638341	0.402776	-1.31195	down	1.32736	0.00014218	0.325129
C18_positive	MW0014926	N-(6-Aminohexanoyl)-6-aminohexanoate	Benzene and substituted derivatives	Benzene and substituted derivatives	苯及其衍生物	C12H24N2O3	245.186	244.179	3.3539	M+H	0.775	3	0.7784	rp	-	5245705	-	-	-	86.5506	151.054	131.527	216.692	122.917	187.044	58.4564	255.537	258.519	217.447	179.653	296.271	632.451	545.803	621.561	1037.28	665.836	897.991	710.271	708.971	709.222	-	1.62507	0.000465366	0.203545	-2.29658	down	1.36721	0.000503931	0.287641
C18_positive	MW0150273	Glutathionylaminopropylcadaverine	Alcohol and amines	Polyamines	多胺	C18H36N6O5S	490.291	448.247	7.6687	M+CH3CN+H	20.2129	3	0.7427	rp	-	24892796	-	-	-	8621.29	10925.9	11512.5	8382.1	8787.52	11774.1	15707.1	12550.5	18157	8613.43	7950.57	13465.1	26628.3	28574.4	20707.8	11190.4	25028.9	22470.1	14972.5	14999.4	15079.4	-	1.46916	0.00364937	0.445791	-1.16556	down	1.06804	0.011092	0.567933
C18_positive	MW0140526	(1E,2S)-2-methylbutanal oxime	Others	Others	其他	C5H11NO	146.06	101.084	2.4998	M-H+2Na	11.1	3	0.7075	rp	-	12917320	-	-	C19491	17895.3	15878.3	18862.2	15847.8	17324.9	16143.8	17474.4	19043.3	20671.2	19644.8	18947.8	18740.4	12473.6	10347.7	13873.7	14392.8	11025.3	13838.8	17197.4	17417.6	17255.4	ko01210	1.43906	0.000591018	1.34233	0.424738	up	1.45333	3.27429e-05	1.50783
C18_positive	MW0142387	(2E,4Z)-2-Hydroxy-5-methyl-6-oxohexa-2,4-dienoate	Organic acid and Its derivatives	Organic acid and Its derivatives	有机酸及其衍生物	C7H8O4	121.028	156.042	9.7165	M+H-2H2O	0.65	3	0.6969	rp	-	5280995	-	-	C06760	28593.5	26121.2	24423.3	24008.1	25001	26721	27406.6	22329.3	24366.5	27626.4	26155.6	26702.4	23710	22546.3	24088.3	22648.9	23940	22384	24659.6	24662.2	24659.2	ko01100	1.2584	0.0115829	1.11162	0.152664	up	1.05685	0.0272383	1.1096
C18_positive	MW0049590	1-(9Z-tetradecenoyl)-2-(9Z-hexadecenoyl)-sn-glycerol	GL	DG	甘油二酯	C33H60O5	613.366	536.444	9.3365	M-H+2K	3.94546	3	0.6938	rp	-	53477976	HMDB0007041	-	-	2117.67	1859.63	1701.2	1499.83	2114.45	1211.09	3102.62	4399.14	4997.78	3706.39	4524.71	2822.14	879.51	792.349	820.345	1563.86	722.677	568.101	2418.26	2473.01	2422.58	-	1.39568	0.00173276	1.9645	0.974163	up	1.50631	0.000122049	4.40499
C18_positive	MW0013478	2-Hexaprenyl-6-methoxy-1,4-benzoquinone	Benzene and substituted derivatives	Benzene and substituted derivatives	苯及其衍生物	C37H54O3	547.409	546.407	11.4258	M+H	10.9882	3	0.852	rp	-	5280826	HMDB0006818	-	C05803	46575.1	48007.7	48704.1	51542.7	49840.9	49805.6	48295.3	50826.6	48203.5	51407.5	45816.2	52113.8	44522.6	46059.7	47404.8	48328.7	46620.7	45893.3	50369	49958.2	50063.9	-	1.17789	0.0154556	1.05611	0.0787668	up	1.0069	0.029806	1.06396
C18_positive	MW0013474	3-Demethylubiquinol-6	Others	Others	其他	C38H58O4	579.434	578.433	11.7895	M+H	12.3113	3	0.84	rp	-	25246205	HMDB0012146	-	-	243800	187374	256662	194866	218155	204972	242790	231885	182270	252285	209943	207493	131749	130021	127479	136232	112178	97902.7	200416	200855	200390	-	1.59065	9.36894e-05	1.77528	0.828047	up	1.49861	4.39496e-05	1.80361
C18_positive	MW0147378	Chivosazole F	Others	Medicine	药物	C41H57NO8	656.385	691.408	11.017	M+H-2H2O	12.5997	3	0.8125	rp	-	10818425	-	-	-	8447.75	8389.35	7957.73	9025.42	8850.06	8067.5	9463.37	8300.51	9155.12	7963.62	8788.59	8627.63	8733.09	7402.56	7987.77	7942.72	7060.14	6928.07	8524.46	8438.2	8532.75	-	1.05666	0.0421703	1.10169	0.139723	up	1.10071	0.0158862	1.13559
C18_positive	MW0154009	Mycolactone E	Heterocyclic compounds	Heterocyclic compounds	杂环化合物	C43H70O8	679.487	714.507	11.3351	M+H-2H2O	7.78099	3	0.8049	rp	-	25172513	-	-	C21277	41802.6	40010.6	40828.6	41209.4	38974.4	41612.9	39268.7	38885.4	40177.7	40492.6	40043.7	43415.3	38538.1	35103.6	37189	35100.1	40281.1	34118.1	38801.8	38802.7	38700.5	-	1.28127	0.00700372	1.10942	0.149805	up	1.11101	0.0125571	1.09964
C18_positive	MW0147427	Chlorophyllide b	Tryptamines,Cholines,Pigments	Pigments	色素	C35H32MgN4O6	629.224	628.217	11.8653	M+H	0.310825	3	0.7808	rp	-	15775275	-	-	-	24491.1	23266.5	22757	26945.7	23526.1	29839.6	24158.1	21619.9	27147	24695.7	21451	21272.2	35237.6	24778	52228.4	29456.7	36080.9	27700.4	25639.2	25655.1	25287.5	-	-	-	-	-	-	1.10785	0.0418522	0.682998
C18_positive	MW0154008	[(6S,7S,9E,12R)-12-[(E,2S,6R,7R,9R)-7,9-dihydroxy-4,6-dimethyldec-4-en-2-yl]-7,9-dimethyl-2-oxo-1-oxacyclododec-9-en-6-yl] (2E,4E,6E,8E,10E)-12,13,15-trihydroxy-2,4,6,10-tetramethylhexadeca-2,4,6,8,10-pentaenoate	FA	Others	其他	C45H72O9	721.508	756.518	11.305	M+H-2H2O	6.2815	3	0.7798	rp	-	122129636	-	-	C21276	260241	290855	294551	269364	268764	251758	279285	276417	282688	297257	277361	294693	275043	281163	263343	256551	255569	243559	272426	271284	272146	-	-	-	-	-	-	1.16518	0.0100816	1.0841
C18_positive	MW0146813	(+/-)-Bocconarborine A	Alkaloids	Alkaloids	生物碱	C44H36N2O9	737.242	736.242	12.158	M+H	12.3559	3	0.7483	rp	-	443696	-	-	C12196	47022.8	24384	43189.7	32795.8	44916.8	42627.3	52856	46391.5	42716.6	46044.1	45915.1	40571.3	19149.8	8464.03	11427	19192.4	8166.68	7301.16	41321.9	40803.1	41214.9	-	1.51407	0.000172258	3.18769	1.67251	up	1.4798	6.28739e-07	3.72443
C18_positive	MW0108751	N-docosahexaenoyl phenylalanine	Amino acid and Its metabolites	Amino acids	氨基酸	C31H41NO3	476.322	475.309	7.3149	M+H	15.1211	3	0.7104	rp	-	52922060	HMDB0062333	-	-	5037.17	9773.79	8147	6389.28	6364.32	5727.69	9969.69	6364.93	13748.9	5719.31	3520.44	5259.15	2083.16	2824.78	2036.01	1511.43	1434.81	1722.65	5707.78	5736.02	5744.37	-	1.62358	0.000595963	3.5684	1.83528	up	1.41517	0.0153629	3.83907
C18_positive	MW0051125	(4'Z,7'Z,10'Z,13'Z,16'Z,19'Z)-4Z,7Z,10Z,13Z,16Z,19Z-docosahexaenoic acid, diester with 1,2,3-propanetriol	GL	DG	甘油二酯	C47H68O5	713.511	712.507	11.1685	M+H	2.51958	3	0.6786	rp	-	53389484	HMDB0056386	-	-	1197.65	1933.98	1932.67	2022.05	2539.14	2706.04	2034.99	2386.58	457.486	2368	2065.07	2916	2113.68	3629.94	3054.9	3237.21	3142.33	2358.36	2561.51	2689.25	2595.89	-	1.0814	0.02182	0.703195	-0.508004	down	-	-	-
C18_positive	MW0141047	1,1-Dichloro-2-(4-chloro-2,3-dihydroxyphenyl)-2-(4-chlorophenyl)ethylene	Benzene and substituted derivatives	Benzene and substituted derivatives	苯及其衍生物	C14H8Cl4O2	348.944	349.925	3.3264	M+H	22.8605	3	0.6771	rp	-	441114	-	-	C06644	61117.1	50990.5	63636	61173	53712.2	52666.5	48449.6	58896.1	45662.8	34464.6	44694.6	40179.3	81977.5	116741	49856.2	48419.6	75296.8	97533	63033.8	63234.4	63470.5	-	-	-	-	-	-	1.10334	0.0282807	0.579679
C18_positive	MW0054525	LysoPC(18:1(11Z))	GP	LPC	溶血磷脂酰胆碱	C26H52NO7P	522.356	521.348	9.0328	M+H	1.82492	3	0.6676	rp	-	53480465	HMDB0010385	-	C04230	986525	984827	1.15581e+06	762506	1.04846e+06	1.03857e+06	1.52822e+06	1.49162e+06	1.63256e+06	1.49067e+06	1.30983e+06	1.21998e+06	967477	960114	718973	517030	778670	1.01904e+06	1.16496e+06	1.16586e+06	1.16496e+06	ko00564,ko05231	-	-	-	-	-	1.38398	0.000128383	1.74811
C18_positive	MW0054591	LysoPE(0:0/22:5(4Z,7Z,10Z,13Z,16Z))	GP	LPE	溶血磷脂酰乙醇胺	C27H46NO7P	527.296	527.301	8.3048	M+	9.54772	3	0.6504	rp	-	53480943	HMDB0011494	-	-	488656	454196	485613	438765	514960	317733	523281	510596	376685	442487	369922	438970	104461	221787	85195.1	173902	74535	101090	450113	451794	451962	-	1.57933	7.12761e-06	3.548	1.82701	up	1.46764	4.70625e-06	3.49809
C18_positive	MW0054551	LysoPC(22:5(4Z,7Z,10Z,13Z,16Z))	GP	LPC	溶血磷脂酰胆碱	C30H52NO7P	570.356	569.348	8.7585	M+H	3.29799	3	0.6466	rp	-	53480473	HMDB0010402	-	C04230	327629	197537	328899	150612	127883	496867	201733	158308	68737.7	136510	121079	196631	40816.9	55475.6	48747.2	77283.7	33670.4	701.655	163742	163197	162787	ko00564,ko05231	1.18329	0.00965789	6.34771	2.66624	up	-	-	-
C18_positive	MW0148992	Erythromycin D	Aldehyde,Ketones,Esters	Esters	酯类	C36H65NO12	686.438	703.451	11.8047	M+H-H2O	12.6636	3	0.6117	rp	-	24755489	-	-	C06633	27544.6	27545.5	12569.8	26422.7	14154.4	19821.4	13896.1	35469.2	16744.4	34976.7	30277.1	31475.9	38702.7	45936.6	23498.6	36365	29260.7	24612.6	37614.1	37766.8	38306.3	ko01100	1.06155	0.0286914	0.645532	-0.631439	down	-	-	-
C18_positive	MW0049981	1-Stearoyl-3-meadoyl-sn-glycerol	GL	DG	甘油二酯	C41H74O5	647.559	646.554	11.1533	M+H	4.26115	3	0.6092	rp	-	131801763	HMDB0056045	-	-	15358.6	43475.1	40615.4	25112.1	3808.3	1070.52	191.764	155.525	162.823	14.0929	19.126	6248.21	51.7578	201.999	4503.83	14724	26383.5	32037.7	11568.2	12725.7	12679.8	-	-	-	-	-	-	-	-	-
C18_positive	MW0054526	LysoPC(18:3(6Z,9Z,12Z))	GP	PC	磷脂酰胆碱	C26H48NO7P	518.322	517.317	8.5167	M+H	3.41671	3	0.6006	rp	-	52924045	HMDB0010387	-	C04230	242763	285703	308147	286991	338642	284988	386094	451083	481186	456498	451285	414209	226728	257907	119686	202938	173282	217807	358421	355498	359417	ko00564,ko05231	1.25723	0.00393896	1.45803	0.544025	up	1.46291	3.58029e-06	2.20333
C18_positive	MW0142680	3',4'-Dihydrorhodovibrin	Alcohol and amines	Alcohols	醇类	C41H62O2	586.48	586.475	11.4019	M+	10.1672	3	0.5998	rp	-	16061257	-	-	-	35466.1	35092.7	38512.7	34387.1	35371.9	34936.5	33075.3	35709.8	33423	32635.9	34549.8	36151.6	33352.8	32474.6	33490.5	29995.7	30092.6	28190.5	36624.3	36153.3	35913.8	-	1.34207	0.0027979	1.1395	0.188405	up	1.08033	0.0205282	1.09568
C18_positive	MW0143259	4'-Apo-beta-carotenal	Others	Carotenoids	类胡萝卜素	C35H46O	500.38	482.355	7.8895	M+NH4	21.1686	3	0.5995	rp	-	44224033	-	-	C19892	3362.31	3329.12	3839.51	3403.2	3394.9	3447.24	3189.96	3541.2	2710.84	3248.62	2251.21	2944.1	3719.03	3452.64	3276.07	3000.11	3195.43	3881.21	3148.37	3104.7	3106.89	ko01100	-	-	-	-	-	-	-	-
C18_positive	MW0050315	1-Stearidonoyl-3-eicosapentaenoyl-sn-glycerol	GL	DG	甘油二酯	C41H62O5	635.462	634.46	11.3652	M+H	7.55529	3	0.5986	rp	-	131802066	HMDB0056374	-	-	52123.5	54214.2	55996.2	52986.7	57956.7	55415.2	52065.6	51865.4	52292	54710.4	52636.2	56141.2	48415.1	52429	46832.6	47056.5	54170.9	44225.4	53989.3	54005.4	54464.6	-	1.22259	0.00986209	1.12132	0.1652	up	1.00743	0.0336161	1.09068
C18_positive	MW0050385	1-Arachidonyl-3-g-linolenoyl-sn-glycerol	GL	DG	甘油二酯	C41H74O5	647.559	646.554	12.0169	M+H	3.72461	3	0.5975	rp	-	131801788	HMDB0056074	-	-	39069.9	39060.1	36420.3	18289.8	6572.53	2059.99	224.568	226.851	56.2031	15670.6	15692.2	54.327	206.867	2550.81	29384.8	65951.8	90782	41016.4	37143.6	35844.6	38538.9	-	-	-	-	-	-	-	-	-
C18_positive	MW0126730	Tetrahydrofolyl-[Glu](n)	Heterocyclic compounds	Heterocyclic compounds	杂环化合物	C29H37N9O12	686.263	703.256	8.1293	M+H-H2O	13.7373	3	0.5954	rp	-	136948345	HMDB0006826	-	-	7800.32	9610	9564.58	7740.36	7409.28	8004.65	9093.5	7413.59	12328.9	6610.25	5204.6	8159.44	9757.85	11193.6	9979.56	9439.15	8691.68	10068.4	9308.39	9435.25	9235.54	-	1.15284	0.0167719	0.847777	-0.238244	down	-	-	-
C18_positive	MW0013284	(3beta,5alpha,13alpha,22alpha,25R)-3-hydroxyspirosolan-23-yl acetate	Others	Others	其他	C29H47NO4	456.338	473.351	11.7744	M+H-H2O	21.6959	3	0.5821	rp	-	129626610	HMDB0031402	-	-	90328.2	71087.2	104161	95938.4	98346.6	90458.4	86363.4	90493	73028.3	85093.6	87857.4	91942.3	68676.4	68551.2	60049.7	61000	50798.6	43401.4	54976	55168.9	54978.4	-	1.44376	0.000348844	1.56129	0.642739	up	1.34813	0.000420678	1.46046
C18_positive	MW0013327	25-Hydroxyvitamin D2-25-glucuronide	CoEnzyme and vitamins	CoEnzyme and vitamins	辅酶和维生素	C34H52O8	571.357	588.366	9.154	M+H-H2O	11.2854	3	0.5783	rp	-	6444033	HMDB0010342	-	-	12884.7	14753.7	15684.4	6600.45	10730	21691.4	9370.92	6511.2	5462.57	5489.85	4530.58	9537.05	13620.5	12851.1	15586.4	4773.14	11341	11918.1	12252.8	12244.4	12282.9	-	-	-	-	-	-	-	-	-
C18_positive	MW0123366	Citbismine F	Heterocyclic compounds	Heterocyclic compounds	杂环化合物	C36H34N2O10	655.24	654.221	12.0949	M+H	15.547	3	0.5715	rp	-	73193398	HMDB0034473	-	-	58553	34422.3	53472.1	32194.5	51782.3	50432.2	60203.7	29325.6	30606.7	55247.8	30457.9	49917.8	26633.5	24048.1	24345.1	15550.8	23322.1	46840.8	48306.4	47857.4	47873.1	-	1.23585	0.00878916	1.74727	0.805101	up	-	-	-
C18_positive	MW0009318	p,p'-DDE	Benzene and substituted derivatives	Benzene and substituted derivatives	苯及其衍生物	C14H8Cl4	362.958	317.935	12.2301	M+HCOO+2H	19.0265	3	0.5691	rp	-	3035	HMDB0304759	-	C04596	84776.8	79326.1	74374.3	81443.4	79037.5	80993	75068.3	70618.4	72973.4	73720.9	74693	75165.2	80418.3	73960.9	92371	83647.3	82794.6	87812.9	81022.1	79672.8	81107.9	-	-	-	-	-	-	1.23176	0.011224	0.882704
C18_positive	MW0050715	1-Arachidonoyl-3-docosahexaenoyl-sn-glycerol	GL	DG	甘油二酯	C45H68O5	689.524	688.507	10.124	M+H	13.5161	3	0.5664	rp	-	131802038	HMDB0056341	-	-	172965	173183	173240	170380	179423	174084	168666	165072	172654	169259	158656	169555	172670	171460	167109	159844	163174	149853	170662	170730	168949	-	1.08623	0.0347872	1.06012	0.0842275	up	-	-	-
C18_positive	MW0139784	tamoxifen N-beta-D-glucosiduronic acid	Heterocyclic compounds	Heterocyclic compounds	杂环化合物	C32H38NO7+	548.274	548.265	8.547	M+	12.5058	3	0.5604	rp	-	5460873	HMDB0060616	-	-	23199.9	20105.3	22204	12610.5	16951.8	19659.7	17274.3	14919.2	7316.97	10474.4	8155.18	12064.2	6408.58	10964.5	7076.33	3958.39	5256.23	4275.68	13707.9	13853.4	14299.6	-	1.53452	9.67754e-05	3.02404	1.59648	up	1.1405	0.0202115	1.85042
C18_positive	MW0056843	1-Myristoleoyl-2-(1-enyl-palmitoyl)-sn-glycero-3-phosphocholine	GP	PC	磷脂酰胆碱	C38H74NO7P	688.521	687.52	10.124	M+H	11.447	3	0.5594	rp	-	53478639	HMDB0007928	-	-	452403	449657	446772	449293	450441	465161	439177	427217	435068	443304	421844	447375	433898	432436	440923	412276	405722	396318	440793	440959	436218	-	1.34474	0.00565941	1.0762	0.105951	up	-	-	-
C18_positive	MW0147005	Caldariellaquinol	Alcohol and amines	Alcohols	醇类	C39H68O2S2	671.432	632.466	11.3955	M+K	4.51211	3	0.5578	rp	-	71464569	-	-	C20623	6829.22	7202.04	6178.11	7538.99	7156.44	7709.66	6039.65	5760.09	14349.2	6551.54	6939.17	7997.06	8333.47	8248.71	7797.36	10292	8564.5	8266.74	7422.15	7532.13	7319.64	-	1.29627	0.00724899	0.82742	-0.273308	down	-	-	-
C18_positive	MW0148855	Ecdysone palmitate	Aldehyde,Ketones,Esters	Esters	酯类	C43H74O7	702.537	702.543	10.7142	M+	8.08724	3	0.5533	rp	-	439785	-	-	C02681	812646	796862	804790	815456	812663	818125	790784	777075	813793	823474	815329	815850	796036	774822	805859	756647	754934	739781	809383	808710	803043	-	1.26915	0.0125337	1.05023	0.0707034	up	1.06192	0.0240224	1.04499
C18_positive	MW0157298	Mustard gas	Others	Others	其他	C4H8Cl2S	157.975	157.972	12.2604	M+	6.45527	3	0.5499	rp	-	10461	HMDB0254958	-	C19164	400365	375300	385854	315010	328536	370355	317247	302451	370272	321568	321437	314525	372227	314412	314234	315458	379789	304328	358996	353105	361968	ko05204	-	-	-	-	-	-	-	-
C18_positive	MW0053951	[(2S,3R)-3-[(1S,2R,4aR,4bR,7S,8aR,10aR)-7-hydroxy-4b,8,8,10a-tetramethyl-2'-oxospiro[2,3,4,4a,5,6,7,8a,9,10-decahydrophenanthrene-1,4'-oxolane]-2-yl]-1-[(2R)-4-methyl-5-oxooxolan-2-yl]butan-2-yl] acetate	Aldehyde,Ketones,Esters	Esters	酯类	C32H50O7	547.361	546.356	10.8549	M+H	3.61725	3	0.5408	rp	-	101998902	HMDB0041547	-	-	122340	117169	124543	120270	118484	133590	121593	123320	130379	128728	114644	125272	114023	119672	118584	118551	114646	119710	116757	115694	115609	-	-	-	-	-	-	1.00567	0.0376564	1.05495
C18_positive	MW0146458	Avermectin A1a monosaccharide	Heterocyclic compounds	Heterocyclic compounds	杂环化合物	C42H62O11	743.44	742.429	11.8311	M+H	7.3768	3	0.5322	rp	-	11953992	-	-	-	9066.98	7223.18	9305.49	12654.5	11930.5	10798	12530.1	11580.6	10309.2	8941.82	10746.4	10390.7	12337	11973	13854.3	13357.8	13410.9	13432.5	12606.6	12573.8	12388	-	1.1926	0.0150953	0.778131	-0.361915	down	1.23573	0.0038971	0.82305
C18_positive	MW0113284	6-({2-[4,6-dihydroxy-2-methoxy-3-(3-methylbut-2-en-1-yl)phenyl]-2-hydroxyacetyl}oxy)-3,4,5-trihydroxyoxane-2-carboxylic acid	Organic acid and Its derivatives	Organic acid and Its derivatives	有机酸及其衍生物	C20H26O12	459.153	458.142	5.2079	M+H	9.94768	3	0.5259	rp	-	131832008	HMDB0125506	-	-	26810.4	26513.1	26494.6	24611	25010	23575	24495.1	22309.1	21137.5	23504.7	21674.6	21942.1	23481.6	23709.7	22829.8	22006.1	24881.6	22542.3	26356.3	25927.7	26381.4	-	1.23705	0.00791075	1.09726	0.133905	up	-	-	-
C18_positive	MW0049661	1-Pentadecanoyl-3-eicosapentaenoyl-sn-glycerol	GL	DG	甘油二酯	C38H64O5	601.472	600.475	10.1997	M+H	18.4571	3	0.519	rp	-	131801733	HMDB0056006	-	-	301083	295846	305422	293277	302189	292594	297383	288150	299554	294161	282065	300046	294141	286577	285812	273779	262746	260460	294237	294476	289976	-	1.2673	0.0113108	1.07628	0.106056	up	1.03431	0.0347294	1.05882
C18_positive	MW0140389	(3S,2'S)-4-Ketomyxol 2'-alpha-L-fucoside	Terpenoids	Terpenoids	萜类	C46H64O8	727.465	744.46	11.3804	M+H-H2O	10.228	3	0.5189	rp	-	23724613	-	-	-	12625.5	4797.77	24532.1	13978.7	14449.5	11285.1	13725.6	21167	12285.2	16571.5	7680.48	19607.9	2652.87	2897.04	2475.21	2041.88	1727.55	1748.66	9938.32	10013.5	10016	-	1.57104	0.00723531	6.03024	2.59221	up	1.53958	0.00136273	6.72201
C18_positive	MW0054626	1-Octadecanoyl-sn-glycero-3-phospho-(1'-myo-inositol)	GP	PI	磷脂酰肌醇	C27H53O12P	601.329	600.327	8.5169	M+H	9.35578	3	0.518	rp	-	42607495	HMDB0240261	-	-	19674	16130.2	22891.6	23745.5	25347	21442.5	29041	31046.5	34191.4	33345.3	32134.6	29227	19186.3	20103.2	16627.1	17370.3	13592.9	19064.5	25051.2	25213.2	25393.7	-	1.00425	0.0431312	1.2198	0.286647	up	1.52558	9.61947e-07	1.78383
C18_positive	MW0148712	dTDP-3,4-didehydro-2,6-dideoxy-alpha-D-glucose	Nucleotide and Its metabolites	Nucleotide and Its metabolites	核苷酸及其代谢物	C16H22N2O14P2	528.044	528.055	3.3417	M+	19.1109	3	0.5134	rp	-	441099	-	-	C06620	55328.8	37718.3	57660.2	106087	82733.4	52161.2	29950	43599.6	32144.5	26237.5	37512.6	27279.5	56947.8	52246.8	12415.7	17276.4	34783.6	127872	52280.2	52280.2	52314.5	ko00523,ko01100,ko01250	-	-	-	-	-	-	-	-
C18_positive	MW0061629	Physalin E acetate	Organic acid and Its derivatives	Organic acid and Its derivatives	有机酸及其衍生物	C30H34O12	569.206	586.205	10.6082	M+H-H2O	10.1744	3	0.5103	rp	-	131751197	HMDB0031878	-	-	23889.5	19348.4	26069.9	22430.1	16986.6	25261.3	27365.3	22659.4	27313.1	27166.8	29143	24120.4	16806.4	21403.8	13903.1	18884.5	9595.23	13238.5	23436.6	23135.1	22706.1	-	1.14874	0.0146732	1.42794	0.513937	up	1.31894	0.000720704	1.6814
C18_negative	MW0114626	Inositol 1,3,4,5-tetrakisphosphate	Organic acid and Its derivatives	Organic acid and Its derivatives	有机酸及其衍生物	C6H16O18P4	515.937	499.929	1.4813	M+NH4-2H	21.9208	3	0.5134	rp	99610-76-1	107758	HMDB0001059	-	C01272	5273.34	1973.31	4972.81	5728.94	5510.93	3626.22	4582.59	3198.01	3950.78	3654.1	2976.65	4470.25	1508.19	2846.65	3823.45	2291.82	2196.32	459.163	5921.72	5475.5	5532.19	ko00562,ko01100,ko04070	1.03321	0.012257	2.06357	1.04514	up	-	-	-
C18_negative	MEDN1476	Allantoic acid	Organic acid and Its derivatives	Organic acid and Its derivatives	有机酸及其衍生物	C4H8N4O4	157.036	176.055	0.8091	M-H2O-H	0.875	3	0.9261	rp	99-16-1	203	HMDB0001209	343	C00499	3200.65	4736.11	3257.3	2295.05	1999.07	3265.06	3251.77	2641.83	2672.53	3024	2646.3	2767.07	4201.07	6843.53	6632.26	4786.27	5658.87	7052.18	4006.82	4020.87	3959.2	ko00230,ko01100	1.38124	0.00143642	0.533154	-0.907377	down	1.47107	0.00119731	0.483408
C18_negative	MW0161407	[(2R,3S,4R,5R)-5-(4-amino-2-oxopyrimidin-1-yl)-3,4-dihydroxyoxolan-2-yl]methyl [hydroxy-[2-(trimethylazaniumyl)ethoxy]phosphoryl] phosphate	Others	Others	其他	C14H26N4O11P2	504.136	488.107	1.9219	M+NH4-2H	18.3882	3	0.7775	rp	987-78-0	11583971	-	-	-	27.3029	17.4643	76.0317	41.1441	12.1599	25.1135	2487.86	2544.92	1420.52	2298.16	1339.96	2327.41	21016.4	18607.5	12010	11390.7	9751.76	19279.7	5493.51	5471.68	5540.67	-	1.69628	0.000563425	0.00216408	-8.85203	down	1.52794	0.00101738	0.134905
C18_negative	MEDN1421	(±)8-HETE	FA	Oxidized lipids	氧化脂质	C20H32O3	379.246	320.235	9.0572	M+CH3COO	8.13414	1	0.7358	rp	98462-03-4	-	HMDB0004679	-	-	24671	55456.9	43686.5	42219.5	25718.7	38085.8	8798.65	18389.6	7614.55	7623.6	3524.07	7266.22	17384.2	12309.6	5792.94	7776.59	27550.7	7576.79	13166.5	13426	13185.4	-	1.37111	0.00193013	2.93196	1.55186	up	-	-	-
C18_negative	MW0054387	Lipoxin B4	FA	Oxidized lipids	氧化脂质	C20H32O5	351.215	352.225	7.988	M-H	7.54877	1	0.5703	rp	98049-69-5	5280915	HMDB0005082	-	C06315	6604.13	10562.1	12467.8	10962.7	10361.5	6810.04	3820.95	5067.6	4917.44	1191.2	636.978	641.822	8840.7	17058.8	3309.74	4961.92	6233.72	6146.45	6517.16	6544.37	6610.03	ko00590	-	-	-	-	-	-	-	-
C18_negative	MEDN0068	S-(5-Adenosy)-L-Homocysteine	Amino acid and Its metabolites	Amino acid derivatives	氨基酸衍生物	C14H20N6O5S	383.114	384.122	1.328	M-H	1.87506	1	0.9423	rp	979-92-0	439155	HMDB0000939	-	C00021	64440.4	97558.9	45699.2	68088.4	58679.6	89730.5	39408.6	29743.2	33874.4	32652.7	54774.6	81237.8	56754.9	54132.9	66421.8	112176	64351.7	79745.2	64468.3	63823.5	64457.4	ko00270,ko01100,ko01230,ko01240,ko05208	-	-	-	-	-	1.05536	0.0472851	0.62662
C18_negative	MW0139520	Quercetin 3-O-malonylglucoside	Flavonoids	Flavonols	黄酮醇	C24H22O15	587.049	550.096	0.5602	M+K-2H	11.3896	2	0.5178	rp	96862-01-0	5282159	HMDB0037368	-	-	22711.2	23415.3	22838.3	14764.1	16563.2	29091.1	16586.4	17419.1	13354.2	10956.1	11761.2	15266.9	30542.9	35421.4	41084.6	24968.8	39379.2	43849	22457.5	22854.4	22783.1	-	1.3447	0.0030209	0.601094	-0.734336	down	1.4812	0.000323706	0.396495
C18_negative	MW0139633	Salvianolic acid A	Organic acid and Its derivatives	Organic acid and Its derivatives	有机酸及其衍生物	C26H22O10	513.121	494.121	4.5596	M+F	3.71655	2	0.688	rp	96574-01-5	5281793	-	-	-	14209.3	12494.4	12995	13106.2	13145.2	13356.6	13767.4	12844.3	12794.8	14619.9	13844.7	12609.2	13875	14446.1	14619.7	13836.6	14715	13729	14112.4	14060.5	14113.1	-	1.27313	0.00763332	0.930597	-0.103772	down	-	-	-
C18_negative	MW0160183	2-amino-9-[(2R,4S,5R)-4-hydroxy-5-(hydroxymethyl)oxolan-2-yl]-3H-purin-6-one	Others	Others	其他	C10H13N5O4	266.089	267.097	2.1793	M-H	0.375	3	0.9242	rp	961-07-9	187790	HMDB0000085	3395	C00330	3138.81	6845.02	3109.7	3831.36	5857.14	6103.19	2879.15	2105.05	3411.92	4140.01	3336.54	3768.67	4663.81	5504.45	4484.07	3396.45	5641.41	6896.25	6404.34	6294.41	6805.45	ko00230,ko01100,ko01232,ko02010	-	-	-	-	-	1.13091	0.0121387	0.642159
C18_negative	MW0114275	Dihydroxyacetone	Aldehyde,Ketones,Esters	Ketones	酮类	C3H6O3	130.05	90.0317	0.7456	M-H+CH3CN	0.225	3	0.9935	rp	96-26-4	670	HMDB0001882	6368	C00184	201.23	220.231	245.765	122.518	199.884	371.595	126.454	130.909	209.619	72.9108	173.165	207.185	1961.89	1059.18	2136.83	1338.39	1945.7	1671.05	372.834	369.061	348.425	ko00561,ko01100,ko01200	1.65875	0.000262319	0.134601	-2.89324	down	1.55117	0.000242449	0.0909957
C18_negative	MW0156204	Pterostilbene Phosphate	Benzene and substituted derivatives	Benzene and substituted derivatives	苯及其衍生物	C16H17O6P	671.148	336.076	1.1299	2M-H	0.581051	2	0.7152	rp	959699-21-9	-	-	263501	-	10588.1	12280.6	12177.3	10362.8	11006.9	13320.8	10867.6	13128.1	11706.6	15291.2	7572.12	14421.8	37596.7	26944.4	22632.9	21190.9	21712.2	28509.1	14930.8	14788.6	14800.4	-	1.60097	0.00181164	0.439739	-1.18528	down	1.38499	0.00140025	0.460238
C18_negative	MW0053905	Nbd-ceramide	Benzene and substituted derivatives	Benzene and substituted derivatives	苯及其衍生物	C30H49N5O6	574.347	575.368	10.3573	M-H	21.9928	2	0.6375	rp	94885-02-6	16219783	-	63013	-	6646.73	8464.38	7108.4	11004.1	8902.52	8608.75	8985.19	9792.56	10460.8	11391.3	8458.34	10806.1	12410.8	11402.3	13242.9	13332.4	12201.6	13434.8	10242.9	10564.7	10945.5	-	1.46733	0.000425903	0.667347	-0.583491	down	1.31872	0.000973736	0.787826
C18_negative	ZINC77999	4-Methoxycinnamic acid	Organic acid and Its derivatives	Organic acid and Its derivatives	有机酸及其衍生物	C10H10O3	218.079	178.063	5.7353	M-H+CH3CN	5.75681	1	0.6975	rp	943-89-5	699414	HMDB0002040	6453	-	42310.1	43805	41510	42416.4	41272	44626.6	47913.8	43718.6	41763.3	47038.1	45183	43992.8	45813.6	49532.1	48243.1	48791.8	46085.5	46900.5	44451.7	44413.8	44388.5	-	1.5141	0.000146579	0.896881	-0.157011	down	-	-	-
C18_negative	MW0009466	Pimelic Diphenylamide 106	Benzene and substituted derivatives	Benzene and substituted derivatives	苯及其衍生物	C20H25N3O2	338.195	339.195	10.8941	M-H	21.2123	2	0.6224	rp	937039-45-7	16070100	-	45494	-	3087.84	4662.71	5828.34	4803.52	5847.4	6456.74	9455.37	4400.02	5909.68	7837.38	5378.93	6068.88	7711.69	9665.8	10250	5872.44	5942.8	5322.75	8284.64	8419.38	8848.21	-	1.03644	0.0452477	0.685495	-0.544781	down	-	-	-
C18_negative	MEDN0754	17-HDoHE	FA	Oxidized lipids	氧化脂质	C22H32O3	343.228	344.235	8.7657	M-H	0.718522	1	0.7538	rp	90780-52-2	6439179	HMDB0010213	-	-	27987.2	46238.4	27498.3	32775	21245.5	27339.9	6282.27	8743.47	6469.08	5770.34	6500	6795.17	14724.1	23502.9	8475.87	3287.01	11959	12340.4	16086.6	15928.8	16136.6	-	1.27493	0.00244846	2.46448	1.30128	up	-	-	-
C18_negative	MW0147474	Chymostatin	Others	Others	其他	C31H41N7O6	606.311	607.312	9.1873	M-H	7.22885	2	0.6198	rp	9076-44-2	443119	-	-	C11308	3867.73	1871.78	3312.28	6116.07	4683.18	4889.22	5677.1	7622.54	7647.56	10174.6	9935.3	10762.6	11915.3	13640.2	16434.1	14127.1	15910.1	15713.2	8149.89	11081.1	10317.9	-	1.58462	5.76904e-07	0.281973	-1.82637	down	1.35489	0.000236232	0.590606
C18_negative	MW0014858	eicosa-5Z,8Z,14Z-trienoic acid	FA	Oxidized lipids	氧化脂质	C20H34O2	305.239	306.256	11.001	M-H	22.1267	2	0.8272	rp	90105-02-5	9548811	-	-	-	48226.4	35653	56635.7	45443	51678.5	39571.1	45449	58230.6	53143.9	64690.4	60226.7	49007.2	18083.9	19272.8	27921.6	21122.3	20489.3	21891.8	44363.5	45203.8	45185.1	-	1.60071	0.000195655	2.15254	1.10604	up	1.54454	1.53749e-05	2.56828
C18_negative	MW0115535	Amylose	Others	Others	其他	(C12H20O11)nC2H6	351.132	-	1.9673	M-H2O-H	6.725	3	0.6018	rp	9005-82-7	53477771	HMDB0003403	6917	C00718	8436.76	7590.49	10429.1	9104.05	7921.17	8399.92	12577.2	10872.8	14475.9	15537.3	17834.8	13006.1	5619.27	5660.87	5297.38	5125.93	5031.22	4199.15	8889.93	8943.09	8956.81	ko00500,ko01100	1.59275	9.47746e-05	1.67718	0.746036	up	1.54751	0.000211154	2.72531
C18_negative	MW0138940	Methyl 3,4,6-tri-O-galloyl-beta-D-glucopyranoside	Benzene and substituted derivatives	Benzene and substituted derivatives	苯及其衍生物	C28H26O18	649.1	650.112	1.6643	M-H	7.23458	3	0.5323	rp	89927-26-4	13270027	HMDB0039183	-	-	6957.29	5201.34	5725.74	5759.76	4737.84	2503.65	9188.21	9544.7	12435.4	10082.7	12354.6	12561.2	2172.8	1489.5	3176.29	6811.64	1546.75	5443.6	9024.72	8745.22	7820.45	-	-	-	-	-	-	1.33592	7.3687e-05	3.20567
C18_negative	MW0006879	Dinoseb	Benzene and substituted derivatives	Phenolics	苯酚类	C10H12N2O5	239.059	240.075	4.454	M-H	18.928	2	0.6511	rp	88-85-7	6950	HMDB0032559	-	C14302	26319.6	28851.2	24963.9	29703.5	22487.7	24624.6	21501.9	23862.3	22456.5	23497.7	24366.2	17682	24292.1	23429.2	24574.1	21255.9	24129.1	26047.4	15683.1	15895.3	15906.2	-	-	-	-	-	-	-	-	-
C18_negative	MW0109524	Ramipril	Others	Medicine	药物	C23H32N2O5	415.231	416.231	2.149	M-H	19.6978	2	0.7494	rp	87333-19-5	5362129	HMDB0014324	-	-	22137.7	11109.8	19141	8389.62	12403.4	9859.6	19672.8	15095.8	13909	19376.4	12328	16297.1	3740.42	5680.22	11908.6	5498.9	4688.28	4746.2	11771.2	11788.8	11802.7	-	1.30712	0.0166123	2.29	1.19534	up	1.41159	0.000149981	2.66608
C18_negative	MEDL02655	Albanol B	Flavonoids	Flavonoid	黄酮	C34H22O8	557.137	558.131	1.5119	M-H	21.8403	3	0.7088	rp	87084-99-9	480819	HMDB0030109	-	-	10703.8	14300	9041.6	12479.4	13843.9	16684.1	9325.4	3799.94	10663.2	5420.78	5641.62	11988.2	18610.9	13519.7	13484.6	19096.1	15115.7	9774.75	11568	11427.6	11574	-	-	-	-	-	-	1.1777	0.00468197	0.522749
C18_negative	MW0063752	Ursocholyltaurine	Bile acids	Bile acids	胆汁酸	C26H45NO7S	496.274	515.292	5.9625	M-H2O-H	2.66411	3	0.5938	rp	86386-60-9	21252258	HMDB0000889	5847	-	28758.6	19746.4	30451.5	42674.6	19938	30578.5	75339.8	53765.1	41064.1	22567.1	59840.2	34767.4	4820.8	2391.83	11775.6	18281.8	8933.24	4035.68	22068.4	21386	21129.7	-	1.38074	0.000973893	3.42657	1.77677	up	1.35953	0.00279473	5.71953
C18_negative	MW0103598	Inosine diphosphate	Nucleotide and Its metabolites	Nucleotide and Its metabolites	核苷酸及其代谢物	C10H14N4O11P2	444.031	428.013	1.1328	M+NH4-2H	1.29297	2	0.7204	rp	86-04-4	135398651	HMDB0003335	-	C00104	2543.74	49128.2	1647.05	4717.23	2508.6	9964.61	2642.17	3944.73	2084.39	1586.08	2898.8	3636.65	49875.1	110828	85904.9	7146.5	88653.5	27082.9	28293	28134.5	28342.9	ko00230,ko01100,ko01232	1.22719	0.0278113	0.190829	-2.38965	down	1.41768	0.0156841	0.0454485
C18_negative	MW0142142	2-{5-[3-(6-Benzoyl-1-propylnaphthalen-2-yloxy)propoxy]indol-1-YL}ethanoic acid	Benzene and substituted derivatives	Benzene and substituted derivatives	苯及其衍生物	C33H31NO5	580.235	521.22	9.6926	M+CH3COO	3.72834	2	0.6878	rp	853652-40-1	6102812	-	45150	-	26529.1	23689.5	22756.4	15738.9	24417.1	16680.3	24736	27830.5	24017.3	26630.3	20995.7	21168.1	13231.6	11886	19566.6	11591.2	12759.9	10841.8	24020.2	23840.5	23845.4	-	1.33505	0.00439245	1.62514	0.70056	up	1.44042	9.30204e-05	1.82002
C18_negative	MW0103590	Guanosine-5'-monophosphate	Nucleotide and Its metabolites	Nucleotide and Its metabolites	核苷酸及其代谢物	C10H14N5O8P	362.05	363.058	1.1299	M-H	0.412652	1	0.9563	rp	85-32-5 | 128952-18-1 | 29593-02-0	135398631	HMDB0001397	-	C00144	10960.9	73993.7	8072.59	8805.88	11359.5	52355.8	7734.29	7626.03	8576.69	7275.28	7124.61	8765.61	75206.7	133419	79145.6	23632.3	87104.4	109169	43136.5	43132.2	43363	ko00230,ko01100,ko01232,ko01523,ko04022,ko04740,ko04742,ko04744	1.19676	0.0143898	0.32609	-1.61666	down	1.49721	0.00380384	0.0927804
C18_negative	MEDN1159	FFA(15:1)	FA	FFA	游离脂肪酸	C15H28O2	239.201	240.209	10.5569	M-H	0.100464	1	0.8133	rp	84743-29-3	5312411	-	-	-	5824.06	5734.73	11550.6	4404.2	8032.44	7587.7	7693.52	6402.65	10084.5	10313.5	6617.88	6156.31	7322.78	4592.19	5095.17	5539.55	3469.56	3095.29	5376.67	6187.79	6169.7	-	-	-	-	-	-	1.14737	0.0125154	1.62353
C18_negative	MW0126489	Rutaecarpine	Heterocyclic compounds	Heterocyclic compounds	杂环化合物	C18H13N3O	286.103	287.106	5.7353	M-H	7.3113	1	0.5591	rp	84-26-4	65752	HMDB0042010	-	C09238	22740.1	23883.5	21826.7	21942.6	22174.3	23734.4	23644.5	20735.6	21311.5	22167.6	21348.6	20095.3	21939	22526.2	20734.2	20682.1	21732.5	20614.8	21373.8	21142.8	21322.3	-	1.11165	0.0216833	1.06296	0.0880818	up	-	-	-
C18_negative	MW0012351	13-Tetradecynoic acid	FA	Oxidized lipids	氧化脂质	C14H24O2	223.17	224.178	9.3657	M-H	2.25645	2	0.7297	rp	82909-47-5	5312715	-	-	-	12335.8	14352.6	15434.8	15993.2	13426.2	9013.83	13490.6	12368.9	16616.4	15872.8	14267.8	15413.8	3438.33	5716.93	7345.08	5492.9	5114.06	4589.51	11745.4	11720.4	11422.3	-	1.57093	0.000157798	2.54147	1.34566	up	1.51051	7.8172e-07	2.77726
C18_negative	MEDN0604	Tetradecanedioic acid	FA	FFA	游离脂肪酸	C14H26O4	257.176	258.183	7.1493	M-H	2.58353	1	0.9466	rp	821-38-5	13185	HMDB0000872	5833	-	12149.2	9861.05	8535.07	8533.5	9493.18	9512.19	5727.98	6598	4334.2	5256.38	4781.38	5241.31	5984.67	9840.19	5544.94	3520.73	8151.56	7280.46	7127.91	7222.95	7218.94	-	1.08048	0.0219415	1.44049	0.52656	up	-	-	-
C18_negative	MW0118724	2-Methyl-3-(pyrimidin-2-YL)propanoic acid	Organic acid and Its derivatives	Organic acid and Its derivatives	有机酸及其衍生物	C8H10N2O2	165.071	166.074	4.3939	M-H	11.3786	2	0.5093	rp	819850-14-1	42614418	-	45030	-	93748.7	98016.2	96356.2	92846.6	102660	101840	103480	96276.6	100227	100938	99712.6	100217	103350	106230	105971	106364	105520	105367	104948	104027	105116	-	1.40856	0.00420325	0.925197	-0.112168	down	1.35772	0.00134282	0.949509
C18_negative	MW0017122	Ciprostene	Organic acid and Its derivatives	Organic acid and Its derivatives	有机酸及其衍生物	C22H36O4	363.252	364.261	6.1593	M-H	0.643634	2	0.9161	rp	81845-44-5	6438980	-	45626	-	92038.6	89195.1	91769.6	456333	98094.1	94368.5	86473.6	130448	98017.1	133240	122297	97405.2	34946.6	21636.1	14928.2	15416	18543.9	15319.6	34691.1	33947.3	34578.9	-	-	-	-	-	-	1.54919	2.5857e-05	5.52925
C18_negative	MW0115263	Sedoheptulose 1,7-bisphosphate	Organic acid and Its derivatives	Organic acid and Its derivatives	有机酸及其衍生物	C7H16O13P2	410.016	370.007	1.5668	M-H+CH3CN	22.2669	3	0.5355	rp	815-91-8	164735	HMDB0060274	-	C00447	13176.8	14889.9	10698	10690.1	11142.2	13007.1	6950.26	1216.61	5123.88	3483.36	4611.21	6948.98	15167.2	15186.2	14891.6	11482.1	14941.5	10929.7	11610.7	11062.9	11112.4	ko01100,ko01200	-	-	-	-	-	1.30152	2.20237e-05	0.343037
C18_negative	MW0010795	14,15-Epoxy-5,8,11-eicosatrienoic acid	FA	Oxidized lipids	氧化脂质	C20H32O3	319.227	320.235	9.8658	M-H	1.375	3	0.8233	rp	81276-03-1	5283205	HMDB0004264	-	C14771	9782.36	8911.59	7441.87	8344.85	8757.48	2851.51	3470.82	4810.11	4409.71	5348.59	4918.22	2314.06	7189.05	3765.45	2172.94	966.373	5423	3275.42	4923.95	4949.88	4914.89	ko00590,ko01100,ko04270,ko04726	1.01814	0.0176543	2.02216	1.0159	up	-	-	-
C18_negative	MW0010797	5,6-EET	FA	Oxidized lipids	氧化脂质	C20H32O3	319.227	320.235	10.2498	M-H	1.875	3	0.5956	rp	81246-84-6	5283202	HMDB0002190	-	C14768	13027.6	9204.7	9474.14	11509.7	8340.87	11057.6	4565.92	9885.28	4614.68	5176.8	10650.1	5278.39	4301.03	2970.87	3153.7	885.527	4135.02	3524.33	5254.74	5261.33	5254.71	ko00590,ko01100,ko04270,ko04726,ko04750,ko04913	1.4523	1.52876e-05	3.30063	1.72274	up	1.07473	0.0256856	2.11756
C18_negative	MW0169027	Dehydrocholic acid	Bile acids	Bile acids	胆汁酸	C24H34O5	383.22	402.241	10.4648	M-H2O-H	2.41635	2	0.7349	rp	81-23-2	6674	-	3990	-	7226.16	4646.93	8760.57	5505.09	8464.38	6432.63	7926.57	8203.9	7771.83	10314.2	8611.44	6574.63	3679.39	5558.86	4586.08	3661.24	3777.14	6155.1	7285.37	7395.88	7577.69	-	1.1639	0.0197237	1.49668	0.581769	up	1.40132	0.000275676	1.80184
C18_negative	MADP0517	Prim-O-glucosylcimifugin	Benzene and substituted derivatives	Benzene and substituted derivatives	苯及其衍生物	C22H28O11	467.15	468.163	10.8331	M-H	11.0899	2	0.6826	rp	80681-45-4	14034912	-	-	-	4714.69	5396.11	7980.75	7513.57	8552.01	7876.61	6739.28	9144.94	7808.58	9049.16	11955.1	9373.48	2020.03	3785.2	2979.18	3311.08	1628.53	3252.01	5674.4	5923.91	6346.91	-	1.50183	0.000495673	2.47606	1.30805	up	1.48247	9.78583e-05	3.18511
C18_negative	MW0114186	Deoxycytidine diphosphate	Nucleotide and Its metabolites	Nucleotide and Its metabolites	核苷酸及其代谢物	C9H15N3O10P2	439.015	387.023	1.2208	M+Cl+NH3	9.04885	2	0.7122	rp	800-73-7	150855	HMDB0001245	6105	C00705	5078.59	2547.84	4665.74	6836.19	3989.46	2339.95	7047.97	7513.97	4533.06	6454.64	4856.44	4381.86	2151.19	2086.53	4097.8	3853.27	4048.76	2436.5	4851.59	4934.58	4820.7	ko00240,ko01100,ko01232	-	-	-	-	-	1.22411	0.0036009	1.8629
C18_negative	MW0141668	19(S)-HETE	FA	Oxidized lipids	氧化脂质	C20H32O3	319.228	320.235	8.7657	M-H	0.625	3	0.8741	rp	79551-85-2	9548883	HMDB0011136	-	C14749	44980.5	50332.4	30271	38731.8	27702.4	18523.4	6318.1	9028.07	6228.35	6273.45	4737.45	6780.39	16513.6	31501.8	15489	5676.63	29574.5	26324.1	18975.2	19027.5	19501.4	ko00590,ko01100	-	-	-	-	-	1.20785	0.0166875	0.314726
C18_negative	MW0013213	5Z,8Z,11Z,14Z-Eicosatetraenedioic acid	FA	FFA	游离脂肪酸	C20H30O4	333.204	334.214	10.2501	M-H	8.60586	1	0.5558	rp	79551-84-1	6437827	-	35986	-	6250.72	4726.69	9027.35	4909.42	6257.99	6113.46	11077.3	6657.58	9642.18	12786.7	8243.25	6752.83	760.833	4953.62	2568	3529.21	906.103	1411.93	7557.96	7664.13	7860.09	-	1.30398	0.00190367	2.63881	1.39989	up	1.33638	0.000334951	3.90382
C18_negative	MW0007512	L-Lactic acid	Organic acid and Its derivatives	Organic acid and Its derivatives	有机酸及其衍生物	C3H6O3	89.0243	90.0317	1.1299	M-H	0.398129	1	0.9424	rp	79-33-4	107689	HMDB0000190	5205	C00186	432011	419186	594079	355419	353571	706821	284329	237519	237565	228002	231777	266589	523420	624985	649046	443571	694742	612615	420216	417441	420250	ko00010,ko00051,ko00620,ko00640,ko01100,ko04024,ko04066,ko04922,ko05230	-	-	-	-	-	1.53781	0.000161924	0.418721
C18_negative	MW0157359	Taxifolin 3-O-acetate	Flavonoids	Flavonoid	黄酮	C17H14O8	381.04	346.069	1.8159	M+Cl	5.69204	3	0.5936	rp	78834-97-6	442540	-	-	C09967	62413.8	46131.9	62492.8	65331.4	47836.3	60166.4	68531.8	39476.8	54784.3	46960	47406	54841	77888.6	82248.6	84146.9	70738.5	82492.9	76292.1	56707.3	57431.6	58736.6	-	1.44873	0.000530847	0.726819	-0.460331	down	1.37302	0.000466384	0.658495
C18_negative	MW0154985	Penitrem F	Heterocyclic compounds	Heterocyclic compounds	杂环化合物	C37H44ClNO5	616.296	617.291	8.0954	M-H	16.9074	3	0.6153	rp	78213-65-7	3086086	-	-	C20598	9626.87	14912.4	14859.2	9428.19	10990.2	20791.5	15897.2	14102.6	41427.2	16181.1	17473.7	20965.1	30517.7	29246.7	39932.5	78433.1	35852.1	38026.8	18661.8	20960.7	20705.7	-	1.50694	0.0113738	0.319863	-1.64447	down	1.17193	0.0405957	0.500169
C18_negative	MW0141453	16(R)-AFP 07 (free acid)	FA	FFA	游离脂肪酸	C22H30F2O5	411.202	412.206	6.0383	M-H	15.825	2	0.8429	rp	773825-80-2	95549471	-	96476	-	41.2172	36.7617	80.8508	3201.61	183.808	3295.19	6627.4	131.895	970.334	91.1666	633.261	8129.97	7196.7	9583.71	13425.1	17196.1	14382.2	10530.2	5386.79	5385.46	5431.24	-	1.40513	0.000281074	0.0945796	-3.40233	down	1.17526	0.00125508	0.229333
C18_negative	MW0114976	Natamycin	Aldehyde,Ketones,Esters	Esters	酯类	C33H47NO13	724.305	665.305	8.8883	M+CH3COO	16.2656	2	0.6365	rp	7681-93-8	5284447	HMDB0014964	-	-	5554.97	6107.93	7902.37	7870.38	8609.13	7050.02	7202.06	8333.17	8002.82	12819.9	10757.1	8517.73	11144.2	12188.1	10727.8	10375.4	14623.1	13438.9	9667.94	9735.54	10088.7	-	1.52215	0.000236881	0.594431	-0.750418	down	1.04103	0.0292836	0.767375
C18_negative	MW0015446	9E-heptadecenoic acid	FA	Oxidized lipids	氧化脂质	C17H32O2	267.233	268.24	11.3632	M-H	1.6611	3	0.8694	rp	76261-97-7	5312440	HMDB0031046	-	C16536	59890.8	38005	81504.5	37436.6	51422.3	70946.3	97518	58142.1	64621.3	81125.4	55519.7	68620	36744.3	32027.1	32251.7	34642.2	24338.3	18694.4	55506.8	56271	56323.9	-	1.29414	0.0122506	1.8982	0.924636	up	1.43946	0.000709253	2.38137
C18_negative	MW0156458	S-(2-Chloroethyl)glutathione	Amino acid and Its metabolites	Small Peptide	小肽	C12H20ClN3O6S	404.053	369.076	0.8868	M+Cl	16.3986	3	0.5313	rp	75607-61-3	21150981	-	-	C20304	491289	364607	326028	335252	410413	556704	202032	284163	63247.9	118435	285570	127725	427711	490463	448825	83280.5	601357	569233	212507	211472	183666	ko05204	-	-	-	-	-	-	-	-
C18_negative	MW0103485	beta-Nicotinamide ribose monophosphate	Nucleotide and Its metabolites	Nucleotide and Its metabolites	核苷酸及其代谢物	C11H16N2O8P+	354.061	335.064	1.1147	M+F	5.575	3	0.693	rp	75414-16-3	14181	HMDB0000229	-	C00455	139689	309899	238102	283080	340604	466145	68876.6	65645.3	57851	140090	97680.2	49351.8	482749	530103	370378	106022	170708	441717	213974	182136	189213	ko00760,ko01100	-	-	-	-	-	1.27405	0.0116794	0.228149
C18_negative	MW0114952	N-Acetyl-D-glucosamine	Carbohydrates and Its metabolites	Sugar derivatives	糖衍生物	C8H15NO6	273.094	221.09	0.6055	M+Cl+NH3	20.931	1	0.7004	rp	7512-17-6	439174	HMDB0000215	3356	C00140	14266.8	14963.8	14209.1	10405.4	11610.9	14342.2	13608.4	13213.5	10945	8928.87	7449.58	11566	15611	22475.8	17397.2	11644.6	20347.1	23639.3	13871.6	14010.9	14006.4	ko00520,ko01100,ko01250,ko02010	1.08493	0.0362312	0.718159	-0.477625	down	1.19002	0.00736555	0.591382
C18_negative	MW0124110	Fenpiclonil	Others	Medicine	药物	C11H6Cl2N2	234.975	235.991	0.4267	M-H	20.4863	3	0.6454	rp	74738-17-3	91724	-	-	-	7838.34	7822.38	7596.48	7412.56	7068.01	6457.16	6954.74	4075.74	7003.16	6247.44	6281.48	6879.01	5856.51	6513.62	6569.56	6416.71	5486.52	5817.8	8035.66	7920.69	7761.03	-	1.40755	0.00135456	1.20551	0.269646	up	-	-	-
C18_negative	MW0147300	Cefotetan disodium	Amino acid and Its metabolites	Small Peptide	小肽	C17H15N7Na2O8S4	617.96	618.966	1.1299	M-H	1.75202	3	0.7553	rp	74356-00-6	53024	-	-	-	2635.79	5007.55	1749.92	1063.57	1762.49	4532.56	1135.48	1082.22	1867.37	823.808	269.837	1794.57	2364.72	3784.36	3373.23	3712.17	3470.26	3025.04	3666.13	3664.93	3461.81	-	-	-	-	-	-	1.26326	7.41812e-05	0.35344
C18_negative	MW0102977	Triptophenolide	Terpenoids	Ditepenoids	二萜	C20H24O3	311.168	312.173	0.3374	M-H	10.482	2	0.8515	rp	74285-86-2	173273	-	44381	-	2209.96	4294.96	5006.07	5613.99	5929.7	4913.7	3825.37	855.646	5842.84	3917.31	6121.57	6771.57	5507.66	7721.34	5752.52	8382.69	7426.14	7819.52	3702.9	3883.65	3968.25	-	1.12737	0.00740957	0.656383	-0.607391	down	-	-	-
C18_negative	MW0107823	Leukotriene C4 methyl ester	Aldehyde,Ketones,Esters	Esters	酯类	C31H49N3O9S	638.32	639.319	8.9496	M-H	14.4866	2	0.694	rp	73958-10-8	101070933	-	45048	-	5193.01	4984.18	3373.9	1794.84	5676.97	9126.69	6493.28	10551.8	7107.95	9685.03	7533.17	7961.08	13188.5	9945.95	13087.5	6712.76	13248	10068.7	8595.8	8822.41	9376.27	-	1.29424	0.00220402	0.455078	-1.13581	down	-	-	-
C18_negative	MEDN1160	Mevalonate 5-phosphate	Organic acid and Its derivatives	Phosphoric acids	磷酸类化合物	C6H13O7P	455.06	228.04	2.3763	2M-H	21.9719	1	0.6177	rp	73566-35-5	439400	HMDB0001343	6177	C01107	5731.81	3378.08	7498.15	7649.2	7681.39	5561.82	9239.11	8341.7	5368.18	7858.02	8601.86	7992.88	14515.9	15404.6	14784.4	6155.06	10289.1	12064.2	7729.13	7914.68	8055.05	ko00900,ko01100	1.26767	0.00713649	0.512208	-0.965198	down	-	-	-
C18_negative	MW0193946	L-Tryptophan	Amino acid and Its metabolites	Amino acids	氨基酸	C11H12N2O2	203.082	204.09	2.4066	M-H	0.663651	1	0.9749	rp	73-22-3	6305	HMDB0000929	5879	C00078	72623.4	57040.2	66493.8	49906.3	59514.7	54229.1	62561	58093.7	65178.3	62762.5	64303.6	59695.1	28872.2	29202.2	41567.4	31684.6	28977.9	42063.7	53014.1	52377.4	53035.1	ko00260,ko00380,ko00400,ko00970,ko01100,ko01210,ko01230,ko01240,ko04361,ko04726,ko04974,ko04978,ko05143,ko05230	1.53656	0.000144956	1.77799	0.830245	up	1.4981	2.5799e-05	1.84117
C18_negative	MW0147338	Cerbertin	Heterocyclic compounds	Heterocyclic compounds	杂环化合物	C32H44O11	644.317	604.288	9.6926	M-H+CH3CN	15.6233	3	0.515	rp	7227-00-1	441851	-	-	C08857	8093.04	9979.37	9267.98	7619.6	10973.5	8758.89	12390.2	12113.9	10124.4	13486.6	10528.4	11719.5	8538.94	9934.47	13788.4	9399.29	10648.9	16925	12473.1	13683	13002.5	-	-	-	-	-	-	-	-	-
C18_negative	MEDL02163	15(S)-HPETE	FA	FFA	游离脂肪酸	C20H32O4	335.222	336.23	6.2962	M-H	1.15	3	0.8662	rp	70981-96-3	5280893	HMDB0004244	-	C05966	3863.33	1881.03	2482.06	2336.91	3471.74	4095.54	1681.49	3816.8	2349.3	1783.32	740.293	2329.54	938.878	1817.48	723.151	1097.22	1323.4	2118.75	1573.95	1590.9	1504	ko00590,ko01100,ko04726,ko04750,ko04913	1.34576	0.004342	2.26099	1.17696	up	-	-	-
C18_negative	MW0013112	2,3-dinor Prostaglandin E1	Hormones and hormone related compounds	Hormones and hormone related compounds	激素及激素相关物质	C18H30O5	307.189	326.209	10.0193	M-H2O-H	6.93445	2	0.7203	rp	7046-40-4	16061101	-	45460	-	12081	12847.4	10942.4	10022.2	17220.9	11893.2	17632.6	8820.41	11649.4	10752.4	13182.2	10767.6	7395.8	8668.98	8566.13	3039.52	5347.58	4312.35	11851.7	12883.3	13146.5	-	1.33877	0.00119175	2.00928	1.00668	up	1.23579	0.00409017	1.95028
C18_negative	MW0159685	Glutathione	Amino acid and Its metabolites	Amino acid derivatives	氨基酸衍生物	C10H17N3O6S	288.066	307.084	1.1299	M-H2O-H	0.025	3	0.9613	rp	70-18-8	124886	HMDB0000125	44	C00051	41364	31284.5	27679.9	31531.4	38301.9	53004.3	16580	21679.1	4714.51	9213.64	25644.4	12058.2	49348.3	51338.1	37311.7	7549.88	49939.3	49323.7	27114.5	27071	27093.6	ko00270,ko00480,ko01100,ko01240,ko02010,ko04216,ko04918,ko04976,ko05208,ko05415	-	-	-	-	-	-	-	-
C18_negative	MW0052959	Fusidic acid	Others	Medicine	药物	C31H48O6	575.362	516.345	7.7732	M+CH3COO	6.68417	2	0.7128	rp	6990-06-3	3000226	HMDB0015570	-	C06694	17693.9	17897.4	16669.9	17340.1	18773.6	17642.5	18754.1	17374.2	17781	20253	17426.2	17338.9	18792.5	21290.2	19833	21052.9	20189.3	21757.6	19132.8	19327.7	19470.2	-	1.47297	0.000581287	0.862523	-0.213366	down	1.208	0.00498249	0.886197
C18_negative	MW0157921	Thymopentin	Amino acid and Its metabolites	Small Peptide	小肽	C30H49N9O9	660.351	679.365	8.0954	M-H2O-H	3.43179	2	0.6913	rp	69558-55-0	451417	-	-	-	84100.8	86104.3	86217.8	49469.2	66433.3	117607	86410.3	70604.8	73259.2	74248.5	74088.4	85881.6	120415	112302	151234	66992.4	140334	131255	88878	89062.1	91050.3	-	1.04201	0.0307448	0.678077	-0.560479	down	1.14147	0.0152118	0.642868
C18_negative	MW0141493	16-Oxohexadecanoic acid	FA	Oxidized lipids	氧化脂质	C16H30O3	269.212	270.219	7.988	M-H	0.025	3	0.9712	rp	69275-06-5	15931626	-	-	C19614	57699.5	90370.1	98940.9	76823.5	84267.7	65102.8	28111.3	24338	34184.5	21360.9	11869.7	12321.9	78024.9	137764	26762.7	41174.7	55570.6	49285.5	55128.3	54574.3	54717.1	ko01100	-	-	-	-	-	1.16954	0.0451493	0.340176
C18_negative	MW0122850	Ampicillin	Heterocyclic compounds	Heterocyclic compounds	杂环化合物	C16H19N3O4S	697.209	349.11	1.4966	2M-H	2.18847	2	0.621	rp	69-53-4	6249	HMDB0014559	-	C06574	127976	78000.3	98249.2	107350	98488.6	85684.1	86570	32367.5	56800.6	49021.8	43522.3	92034	111857	63753.8	108265	116320	84402.3	46174.8	85722.6	83603.9	85283.7	-	-	-	-	-	-	-	-	-
C18_negative	MW0149406	Gallocatechin-(4alpha->8)-epigallocatechin	Flavonoids	Flavonoid	黄酮	C30H26O14	629.136	610.132	1.0685	M+F	9.02794	3	0.6374	rp	68964-95-4	442682	-	-	-	45406.9	46605.7	40612.8	46773.4	45549.3	52279.7	36471	42258.6	40808.1	35154.1	35247	46487.8	36201.7	57334.8	39880.3	42033.6	39727.2	52634.1	44748.7	44642.2	44643.1	-	-	-	-	-	-	-	-	-
C18_negative	MEDN0506	N-Acetylglucosamine-1-phosphate	Carbohydrates and Its metabolites	Phosphate sugars	磷酸糖	C8H16NO9P	346.056	301.056	1.1299	M+HCOO	4.94194	1	0.7877	rp	6866-69-9	440272	HMDB0001367	6194	C04256	71432.2	246930	22170.8	43365	35358.2	176366	20920.4	19944.3	25558.9	19105.6	49374.7	25545.1	446534	730100	380083	115522	482402	519164	269056	271767	258573	-	1.31577	0.00630067	0.222762	-2.16642	down	1.50265	0.00367029	0.0600077
C18_negative	MW0000923	[2,2-Bis(2-methylpropoxy)ethyl]benzene	Benzene and substituted derivatives	Benzene and substituted derivatives	苯及其衍生物	C16H26O2	249.186	250.193	9.8965	M-H	0.338264	3	0.6578	rp	68345-22-2	71544	HMDB0037712	-	-	15006.1	9267.92	15672.1	12065.2	14517.5	10728.1	16939.1	14247.4	10309.3	14305.4	13996.1	9359.03	914.12	3433.25	2195.57	2015.72	1028.56	1142.26	9322.21	9237.05	9233.81	-	1.62311	4.32012e-05	7.20043	2.84808	up	1.51568	7.3559e-05	7.37747
C18_negative	MW0159863	Hypoxanthine	Nucleotide and Its metabolites	Nucleotide and Its metabolites	核苷酸及其代谢物	C5H4N4O	135.031	136.038	1.1601	M-H	2.82577	1	0.9639	rp	68-94-0	790	HMDB0000157	83	C00262	141157	107255	128526	137870	144229	91359.7	147561	121933	159650	161335	153554	160128	48898.2	67063.2	70404.1	115509	83939.8	40669.7	114703	113567	114674	ko00230,ko01100,ko01232	1.28683	0.00339514	1.75949	0.815161	up	1.33131	0.000233872	2.12004
C18_negative	MW0109829	Thapsigargin	Heterocyclic compounds	Heterocyclic compounds	杂环化合物	C34H50O12	695.314	650.33	11.0763	M+HCOO	19.4434	2	0.5368	rp	67526-95-8 | 123269-03-4	446378	-	41196	C09561	104.263	202.603	189.122	93.083	212.109	386.816	153.822	131.147	69.9757	141.043	126.471	270.787	346.607	332.327	834.895	268.136	439.179	265.719	627.531	657.581	661.197	-	-	-	-	-	-	1.26324	0.0281991	0.359186
C18_negative	MW0139715	[(2R,3R,4S,5S,6R)-2-[(1R,2Z,3S,4R,5S)-2-(cyanomethylidene)-3-hydroxy-4,5-dimethoxycyclohexyl]oxy-4,5-dihydroxy-6-(hydroxymethyl)oxan-3-yl] (Z)-3-(4-hydroxy-3-methoxyphenyl)prop-2-enoate	Aldehyde,Ketones,Esters	Esters	酯类	C26H33NO12	550.188	551.2	7.8653	M-H	8.41639	2	0.8517	rp	67411-22-7	6442644	HMDB0035475	-	-	3553	4541.63	6463.31	4742.81	5877.96	4579.22	8172.43	8087.9	8029.93	6216.85	5267.36	6841.77	12478.8	8945.53	9318.37	4393.14	8565.11	8426.92	6785.24	6855.58	6859.33	-	1.23919	0.0147367	0.570864	-0.808781	down	-	-	-
C18_negative	FDATN01519	D-phenylalanine	Amino acid and Its metabolites	Amino acids	氨基酸	C9H11NO2	164.072	165.079	1.9673	M-H	1.13034	1	0.9807	rp	673-06-3	71567	-	-	C02265	208756	199073	230714	209337	186628	199567	255989	220609	277957	298423	327594	280186	154661	163643	162756	150528	159618	153038	209178	208670	210636	ko00360,ko00470,ko01100,ko04742	1.59784	0.000225285	1.30694	0.386196	up	1.5211	0.00041924	1.75882
C18_negative	MW0009731	Sennoside	Benzene and substituted derivatives	Benzene and substituted derivatives	苯及其衍生物	C42H38O20	861.171	862.196	1.3051	M-H	14.6576	2	0.6762	rp	66575-30-2	656822	-	-	-	7767.09	4064.33	11008.6	9103.83	5748.42	6513.6	12626.4	6906.48	4737.71	9793.92	2570.11	11519.9	11687.2	8955.74	23301.6	18242.5	17766	7869.43	8362.66	8433.11	7885.2	-	1.16932	0.0317293	0.503355	-0.990352	down	-	-	-
C18_negative	MW0151831	Isoimide	Alcohol and amines	Amines	胺类	C14H12BrNO2	356.998	305.005	1.2821	M+Cl+NH3	6.91997	3	0.6452	rp	65949-49-7	443039	-	-	C10971	3699.88	16477.3	8031.24	9996.39	11403.6	8053.14	13562.6	8073.32	12669.9	7213.53	8042.36	5737.26	13275.7	22408.7	15345.6	18700.2	17266.8	16731.8	13489.4	13701.9	13881.2	-	1.18869	0.00585563	0.555888	-0.847135	down	1.2849	0.00120612	0.533111
C18_negative	MW0169001	Cytidine-5'-triphosphate	Nucleotide and Its metabolites	Nucleotide and Its metabolites	核苷酸及其代谢物	C9H16N3O14P3	542.009	482.985	1.2821	M+CH3COO	23.2616	1	0.576	rp	65-47-4	6176	HMDB0000082	5136	C00063	186.471	1488.01	162.566	419.81	340.52	1292.4	76.2443	347.864	250.372	415.671	294.798	223.03	5228.89	7771.23	5875.71	1227.95	5164.03	5689.23	2319.43	2383.28	2353.62	ko00240,ko00515,ko01100,ko01232,ko01240	1.44718	0.00288736	0.125651	-2.99251	down	1.47711	0.00252277	0.0519423
C18_negative	MW0109244	Phomopsin A	Heterocyclic compounds	Heterocyclic compounds	杂环化合物	C36H45ClN6O12	787.269	788.278	1.3434	M-H	1.79598	2	0.8643	rp	64925-80-0	6438581	HMDB0030447	-	C19955	7135.35	4607.76	6643.34	6487.34	5612.13	5127.42	6225.97	3412.64	3498.71	6288.1	3537.66	6493.31	11288.2	10007.4	14735.4	11840.4	13028.4	10876	7035.75	7002.62	7117.01	-	1.59801	6.54158e-05	0.496175	-1.01108	down	1.43952	2.13911e-05	0.410394
C18_negative	MW0129691	8-[4,5-Dihydroxy-6-(hydroxymethyl)-3-(3,4,5-trihydroxy-6-methyloxan-2-yl)oxyoxan-2-yl]-5,7-dihydroxy-2-(4-methoxyphenyl)chromen-4-one	Benzene and substituted derivatives	Benzene and substituted derivatives	苯及其衍生物	C28H32O14	591.18	592.179	1.5119	M-H	9.54039	2	0.7647	rp	64271-10-9	45360149	HMDB0037540	-	-	10006.4	4173.79	26594.9	9930.38	6717.1	2936.12	17036.8	11828.2	13547.9	16632.8	12868.4	9629.99	2429.4	2167.47	6343.21	4728.4	2772.58	1042.86	8097.45	8049.84	8025.68	-	-	-	-	-	-	1.39861	4.76446e-05	4.18521
C18_negative	MW0103519	Cytidine-5'-diphosphate	Nucleotide and Its metabolites	Nucleotide and Its metabolites	核苷酸及其代谢物	C9H15N3O11P2	384	403.018	4.454	M-H2O-H	0.149656	2	0.8758	rp	63-38-7	6132	HMDB0001546	6313	C00112	21107.2	20016.9	14798.6	20939.1	15264	15340	14153.3	11603.9	14729.4	13742.3	11819.8	9292.32	12538.5	10945.3	11192.9	9489.88	10883	10455.1	9033.75	8694.66	8604.23	ko00240,ko01100,ko01232,ko01240	1.52927	0.00177839	1.64058	0.714206	up	-	-	-
C18_negative	MW0106131	Cefoperazone	Organic acid and Its derivatives	Organic acid and Its derivatives	有机酸及其衍生物	C25H27N9O8S2	644.148	645.142	2.437	M-H	19.3339	2	0.6965	rp	62893-19-0 | 62893-20-3 | 113826-44-1	44187	HMDB0015424	3952	C06883	7051.77	1778.31	9512.62	4767.9	4702.81	1697.12	14374.6	10992.6	14522.7	15271.3	12161	10441.8	6441.17	5530.42	8728.11	8983.86	3774.63	5153.18	7911.88	7993.19	8080.66	-	-	-	-	-	-	1.35227	0.000254919	2.01402
C18_negative	MW0168753	Aniline	Benzene and substituted derivatives	Benzene and substituted derivatives	苯及其衍生物	C6H7N	145.05	93.0578	1.8006	M+Cl+NH3	9.5	3	0.78	rp	62-53-3	6115	HMDB0003012	489	C00292	8282.83	2435.08	4847.86	3243.17	7381.32	641.344	22199.3	10113.6	8758.93	24174.6	7300.09	18372.6	6232.35	467.586	13715.4	8626.06	369.276	201.954	7856.09	7904.46	7932.48	-	-	-	-	-	-	1.02904	0.0230718	3.07028
C18_negative	MW0104841	1,2-Ethylenediphosphonic acid	Organic acid and Its derivatives	Organic acid and Its derivatives	有机酸及其衍生物	C2H8O6P2	378.951	189.98	1.2668	2M-H	1.71983	2	0.6497	rp	6145-31-9	80247	HMDB0013233	-	-	2616.21	1375.81	2258.25	2108.56	1346.52	844.963	1358.34	795.427	1486.1	1552.58	1580.47	1537.04	414.397	373.956	762.214	442.804	434.132	323.804	1546.64	1561.3	1457.49	-	1.53382	0.00446743	3.83465	1.9391	up	1.45489	0.000197588	3.02037
C18_negative	MW0117239	1-Methylxanthine	Nucleotide and Its metabolites	Nucleotide and Its metabolites	核苷酸及其代谢物	C6H6N4O2	165.041	166.049	4.454	M-H	1.71779	2	0.7248	rp	6136-37-4	80220	HMDB0010738	-	C16358	161180	158328	132751	172554	135687	147068	138697	129396	142754	147661	139118	125771	152288	151694	152323	150410	152406	160961	93430.2	93649.8	94176.7	ko00232,ko01100	-	-	-	-	-	1.26997	0.00326572	0.894916
C18_negative	MW0062283	Prostratin	FA	Oxidized lipids	氧化脂质	C22H30O6	409.207	390.204	5.7337	M+F	10.3425	2	0.676	rp	60857-08-1	454217	-	64751	C20197	4704.81	4903.2	4827.14	4431.7	4675.16	4454.5	4391.06	4699.03	4322.19	4353.25	4269.93	3441.54	3888.54	4782.2	3896.6	4182.01	4051.42	4265.17	4452.44	4438.51	4405.69	-	1.22048	0.0142365	1.11691	0.159519	up	-	-	-
C18_negative	MW0061662	Phytolaccasaponin G	Terpenoids	Triterpene	三萜	C36H56O11	664.382	664.382	9.7694	M-	2.94269	2	0.6134	rp	60820-94-2	5070782	HMDB0034636	-	-	56685.7	57765.8	61329.9	52824.3	64449.2	77654.6	76749.6	81652.9	78334.3	104211	71753	70865.6	46382.9	60070.6	65891.2	51860.8	70999.9	66550.3	79839.2	81962	85041.3	-	-	-	-	-	-	1.1539	0.0101063	1.33672
C18_negative	MW0118781	4-Hydroxy-2-methylquinoline	Heterocyclic compounds	Heterocyclic compounds	杂环化合物	C10H9NO	158.061	159.068	4.1964	M-H	0.601151	2	0.7652	rp	607-67-0 | 5660-24-2	69089	-	-	C21873	53283.8	55678.6	52020	54868.4	54219.7	54908.4	55545.7	53221.2	54956.2	54717.4	54968	50274.7	55023.6	59711.1	55968.4	56589.9	57259.9	55560.5	52510.3	52060.7	52593.1	ko01100	1.16109	0.0167925	0.955501	-0.0656704	down	1.00095	0.0269429	0.951692
C18_negative	MW0113268	5-Phospho-beta-D-ribosylamine	Alcohol and amines	Amines	胺类	C5H12NO7P	281.036	229.035	1.2208	M+Cl+NH3	12.275	3	0.5405	rp	6062-06-2	439905	HMDB0001128	6023	C03090	46478.3	19299.9	32042.4	36585.7	38398.1	25553	29563.8	43501.7	32366.7	47488.2	46792.6	47036.3	45367.5	16479.6	25653.9	29970.8	20638.1	19142.6	36077.4	34454.1	35894.2	ko00230,ko00250,ko01100	-	-	-	-	-	1.07288	0.0216292	1.56913
C18_negative	MEDL01793	Jubanine A	Alkaloids	Alkaloids	生物碱	C40H49N5O6	747.345	695.368	8.9496	M+Cl+NH3	22.0787	1	0.5131	rp	60375-07-7	101316794	HMDB0030205	-	-	7652.58	5351.52	6069.31	6183.96	5183.16	6071.84	6794.15	6785.61	6460.55	7555.83	6997.98	4502.81	9723.6	11241.3	11731.1	5693.2	10864.8	13225.2	6677.3	6814.61	7211.47	-	1.33182	0.00772701	0.584392	-0.774992	down	1.09849	0.012053	0.625759
C18_negative	MW0139344	Phlorizin	Heterocyclic compounds	Heterocyclic compounds	杂环化合物	C21H24O10	435.118	436.137	0.9478	M-H	20.4094	2	0.6842	rp	60-81-1	6072	HMDB0036634	-	C01604	11597.6	11085.7	9581.17	19475.8	18829.3	14840.8	15451.5	22395.9	8528.33	8247.69	18930.1	10994.7	5039.06	6235.05	5211.74	662.43	6128.52	9234.4	8417.92	8563.69	7009.71	-	1.15194	0.00215351	2.62711	1.39347	up	1.05855	0.012715	2.60059
C18_negative	MW0139803	Tetracycline	Heterocyclic compounds	Heterocyclic compounds	杂环化合物	C22H24N2O8	443.15	444.153	11.001	M-H	17.8276	2	0.6516	rp	60-54-8	54675776	HMDB0014897	-	C06570	3125.25	3637.06	5423.28	5984.42	5653.65	5091.19	5028.33	6598.78	5858.6	7139.87	7712.19	6781.28	3493.4	3792.02	4977.62	4364.05	4215.1	4377.81	4383.17	4668.4	5048.93	ko01100,ko04976	-	-	-	-	-	1.37432	0.000891388	1.55111
C18_negative	MEDN0383	FFA(18:2)	FA	FFA	游离脂肪酸	C18H32O2	279.234	280.24	11.1369	M-H	3.84197	1	0.9625	rp	60-33-3	5280450	HMDB0000673	191	C01595	3.2015e+06	2.67767e+06	3.83053e+06	2.68613e+06	3.13068e+06	2.95701e+06	3.29372e+06	3.53367e+06	3.90366e+06	4.75207e+06	4.28537e+06	3.68248e+06	1.77547e+06	2.06005e+06	2.04954e+06	2.14788e+06	1.52931e+06	1.27208e+06	3.31469e+06	3.39328e+06	3.38769e+06	ko00591,ko01040,ko01100	1.48057	0.000240314	1.70602	0.77063	up	1.48427	2.65973e-05	2.16451
C18_negative	MW0150045	Glu-Leu	Amino acid and Its metabolites	Small Peptide	小肽	C11H20N2O5	259.13	260.137	2.5733	M-H	1.95864	1	0.9472	rp	5969-52-8	9813855	HMDB0028823	44684	-	12709.4	12051.5	11555.9	15766.9	12815.2	13788.8	19967.9	18100.9	21516.5	21298.9	15781.3	20078.9	9755.57	13002.2	9489.34	10811.4	11489.5	10566.7	13780.3	13849.1	14023.8	-	1.16514	0.0189846	1.20845	0.273156	up	1.4991	2.98224e-05	1.79291
C18_negative	MW0157200	Staphidine	Others	Others	其他	C42H58N2O	605.456	606.455	11.1219	M-H	14.9526	3	0.791	rp	59588-15-7	431675	-	-	-	5194.71	4250.28	8999.92	6625.54	8288.29	6158.42	6343.21	10316.1	8095.63	12020	11685.8	8572.82	2431.84	2714.31	3809.16	2985.75	2609	2340.26	5866.31	6265.99	6474	-	1.52077	0.00286041	2.33963	1.22628	up	1.52275	0.000506694	3.3767
C18_negative	MW0155513	Phorbol caprate, tiglate	Terpenoids	Ditepenoids	二萜	C35H52O8	599.369	600.366	10.3573	M-H	14.9741	3	0.5373	rp	59086-92-9	5281391	-	-	C09157	58709	75209.4	58432.8	75982.2	77023	74081.8	82721.5	74934.6	86473.7	91754.8	72688.7	90407.8	96204.1	97655.8	118255	101693	103238	105363	93088.5	96922.9	99496.5	-	1.53709	3.98554e-05	0.673896	-0.569403	down	1.30948	0.00114021	0.801694
C18_negative	MW0118636	2-Hydroxyquinoline	Aldehyde,Ketones,Esters	Ketones	酮类	C9H7NO	144.045	145.053	4.2272	M-H	0.160784	2	0.965	rp	59-31-4 | 1321-40-0 | 70254-42-1 | 104534-80-7	6038	-	-	C06338 | C06415	161796	161437	154593	157859	159525	163598	165679	151739	157196	164354	157716	154642	169505	174577	173467	173138	170430	173438	166320	165964	167045	-	1.59234	3.01798e-05	0.926783	-0.109697	down	1.39426	0.000919064	0.91955
C18_negative	MW0106760	gamma-Glutamylalanine	Amino acid and Its metabolites	Amino acid derivatives	氨基酸衍生物	C8H14N2O5	218.083	218.09	5.2459	M-	20.1616	2	0.6359	rp	5875-41-2	440103	HMDB0006248	-	C03740	298247	302737	289495	286411	288863	304258	297769	289894	294298	303100	288736	288485	305330	316197	314253	311932	315612	304826	295223	294923	297017	ko00480,ko01100	1.39404	0.00207535	0.947467	-0.0778525	down	1.39148	0.000254166	0.94333
C18_negative	MEDP1130	Eicosa-8,11,14-trien-5-ynoic acid	FA	Oxidized lipids	氧化脂质	C20H30O2	301.217	302.225	10.4648	M-H	3.25397	1	0.9119	rp	58688-54-3	6443815	-	-	-	104017	63649.9	125592	76392.6	114399	103357	131153	129533	137660	165372	142530	111525	54788.5	76963.3	59187.6	45183.1	43093.4	69916.2	97883.4	98253	99242.3	-	1.29347	0.0069919	1.68248	0.750591	up	1.50702	9.88245e-06	2.3423
C18_negative	MW0153753	MET-enkephalin	Amino acid and Its metabolites	Small Peptide	小肽	C27H35N5O7S	572.231	573.226	8.5526	M-H	21.4307	2	0.7195	rp	58569-55-4	443363	-	-	C75740	3317.76	2791.06	4719.79	3654.88	5308.26	3610.98	4515.78	6476.26	6334.48	7013.9	7829.5	8533.79	7224.14	6714.47	8235.07	9581.4	8589.06	7645.46	5715.29	6609.09	6525.72	-	1.55691	2.98067e-05	0.487662	-1.03605	down	-	-	-
C18_negative	MEDN0691	Maltitol	Carbohydrates and Its metabolites	Sugar alcohols	糖醇	C12H24O11	379.1	344.132	1.2132	M+Cl	4.00005	1	0.7062	rp	585-88-6	493591	HMDB0002928	3484	-	6800.96	5330.32	5664.9	7425.31	7537.67	4787.68	7404.71	7917.52	5563.92	8162.8	5946.14	7961.46	2153.92	1274.63	3668.6	4231.08	3268.96	1182.31	5604.26	5699.28	5700.82	-	1.35294	0.000445456	2.37947	1.25064	up	1.30912	7.34575e-05	2.7223
C18_negative	MW0105941	Asp-Asp	Amino acid and Its metabolites	Small Peptide	小肽	C8H12N2O7	283.028	248.065	0.621	M+Cl	12.596	2	0.5639	rp	58471-53-7	471583	-	65058	-	43782.9	46386.2	47521.4	40431.4	41538	58411.6	37452.2	31296.1	36263.4	37337.2	42922	44726.6	64779.6	51990.2	58029.8	57924.1	62307.9	61174.4	47348.3	47846	47826.1	-	1.36855	0.00301468	0.780648	-0.357255	down	1.47495	1.49422e-05	0.645687
C18_negative	MW0151207	Hopane-29-acetate	Aldehyde,Ketones,Esters	Esters	酯类	C32H54O2	507.369	470.412	9.0802	M+K-2H	15.8073	3	0.5994	rp	58193-25-2	441680	-	-	C08627	711.549	325.498	426.817	486.998	407.866	482.568	225.011	595.899	277.335	510.11	180.175	255.98	964.755	1338.69	881.367	1660.69	1416.73	1559.45	886.019	903.57	809.138	-	1.55461	0.000693051	0.363259	-1.46093	down	1.43967	0.000211453	0.26139
C18_negative	MW0142118	Naphthalene-2,6-disulfonic acid	Benzene and substituted derivatives	Benzene and substituted derivatives	苯及其衍生物	C10H8O6S2	322.95	287.976	3.283	M+Cl	14.0176	3	0.6789	rp	581-75-9	11390	-	-	-	1.89024e+06	1.63573e+06	1.90022e+06	2.14441e+06	1.90926e+06	1.72655e+06	1.52336e+06	1.85696e+06	1.60229e+06	1.27067e+06	1.5422e+06	1.47862e+06	2.62658e+06	3.86431e+06	1.77147e+06	1.67747e+06	2.51851e+06	3.56436e+06	2.01595e+06	2.01576e+06	2.03391e+06	-	-	-	-	-	-	1.14853	0.0271376	0.57881
C18_negative	MW0103709	Uridine-5'-monophosphate	Nucleotide and Its metabolites	Nucleotide and Its metabolites	核苷酸及其代谢物	C9H13N2O9P	323.029	324.036	1.1299	M-H	0.734113	1	0.9412	rp	58-97-9	6030	HMDB0000288	-	C00105	40291.1	197671	29965	40975.1	36213.3	157378	28326.4	29654.3	31400.7	22456.1	22088	34743.3	253716	893103	590315	89665.5	621566	763132	128092	128913	128892	ko00240,ko01100,ko01232,ko01240	1.3424	0.0142235	0.156467	-2.67607	down	1.46176	0.00973169	0.0525203
C18_negative	MEDN0152	Adenosine 5'-Diphosphate（ADP）	Nucleotide and Its metabolites	Nucleotide and Its metabolites	核苷酸及其代谢物	C10H15N5O10P2	426.022	427.029	1.1299	M-H	0.566761	1	0.9455	rp	58-64-0	6022	HMDB0001341	-	C00008	99344.1	95089.2	23975.6	65229.3	125043	81895.4	24167.4	33750.3	41262	25683	23165.8	61301.7	140887	227178	190081	186743	171214	234789	88099.9	89243.2	91133.2	ko00190,ko00230,ko01100,ko01232,ko01240,ko04068,ko04080,ko04142,ko04152,ko04611,ko04714,ko04742,ko04924,ko05012,ko05014,ko05022	1.30822	0.000270935	0.426258	-1.2302	down	1.53058	2.66091e-05	0.181885
C18_negative	MW0159913	Inosine	Nucleotide and Its metabolites	Nucleotide and Its metabolites	核苷酸及其代谢物	C10H12N4O5	267.074	268.081	1.4966	M-H	3.53014	1	0.9763	rp	58-63-9	135398641	HMDB0000195	84	C00294	1.56891e+06	1.90284e+06	1.18385e+06	1.61612e+06	1.81022e+06	2.10423e+06	1.16647e+06	714047	1.03763e+06	776315	850774	1.4548e+06	2.4106e+06	1.91153e+06	1.95708e+06	2.15594e+06	1.99545e+06	1.48244e+06	1.54394e+06	1.54022e+06	1.54843e+06	ko00230,ko01100,ko01232,ko02010	-	-	-	-	-	1.39483	0.000173215	0.503652
C18_negative	MW0168068	D-Allose	Carbohydrates and Its metabolites	Sugars	糖类	C6H12O6	239.077	180.063	0.7617	M+CH3COO	0.0437721	1	0.9312	rp	579-36-2 | 478529-45-2	439507	HMDB0001151	-	C01487	103833	100292	92216.2	86481.3	81367.2	103915	58474.1	67760.7	54790.1	61827.3	56041.5	69512.9	99488.5	126153	124556	125934	131262	116836	96867.2	96320.7	97255	ko00051,ko01100,ko02010	1.37627	0.00168416	0.784427	-0.350289	down	1.55298	4.93788e-06	0.508687
C18_negative	MW0008175	m-Chlorohippuric acid	Benzene and substituted derivatives	Benzene and substituted derivatives	苯及其衍生物	C9H8ClNO3	425.035	213.019	5.1706	2M-H	4.16628	2	0.6326	rp	57728-59-3	448	HMDB0001309	6149	-	7228.88	7119.57	6969.25	7035.11	7355.7	8231	8428.01	8213.47	8172.07	9271.16	8800.77	9970.87	9452.52	10128.7	9584.98	9599.05	9650.06	10986.6	7931.81	8151.48	8263.3	-	1.61677	9.48027e-06	0.739699	-0.434989	down	1.10685	0.0155428	0.88981
C18_negative	MW0124649	Laropiprant	Heterocyclic compounds	Heterocyclic compounds	杂环化合物	C21H19ClFNO4S	434.072	435.071	1.8916	M-H	18.7084	2	0.6481	rp	571170-77-9	9867642	-	45200	-	18681	257633	19618.6	24997.8	23272.8	173599	16237.5	10349.4	13364.9	6256.65	10849.8	13754.4	191835	385738	184198	85648.4	286296	563026	120612	122851	124441	-	1.17682	0.0417673	0.305175	-1.71229	down	1.52094	0.0115803	0.0417345
C18_negative	MW0052607	Ergosterol	Hormones and hormone related compounds	Hormones and hormone related compounds	激素及激素相关物质	C28H44O	431.303	396.339	9.8965	M+Cl	14.1894	3	0.7453	rp	57-87-4	444679	HMDB0000878	-	C01694	6571.08	4353.78	1796.9	2226.67	9091.17	5336.84	774.614	3289.73	1615.19	1118.28	1254.71	3695.07	1537.66	1954.55	1603.59	2591.6	2655.23	2360.17	3039.23	3157.92	3263.13	ko00100,ko01100	-	-	-	-	-	-	-	-
C18_negative	MW0123166	Bropirimine	Heterocyclic compounds	Heterocyclic compounds	杂环化合物	C10H8BrN3O	323.996	264.985	1.74	M+CH3COO	5.14895	2	0.7372	rp	56741-95-8	135413497	-	-	-	4379.45	3497.55	3724.7	4183.77	3482.72	2976.04	2971.83	1494.42	3291.5	3219.48	3262.6	2991.42	2612.14	2473.86	1436.74	2684.35	2840.8	2517.49	2733.95	2816.44	2444.09	-	1.31281	0.00139639	1.5272	0.610889	up	-	-	-
C18_negative	MW0054069	Isodeoxycholic acid	Bile acids	Bile acids	胆汁酸	C24H40O4	437.291	392.293	10.4494	M+HCOO	4.10582	2	0.8361	rp	566-17-6	164672	HMDB0002536	-	C17661	8211.14	13013.2	7148.91	9619.71	10719	9022.16	4281.65	8194.91	4880.66	6454.99	5183.74	4380.8	3941.79	12435.4	13359.7	7739.25	4985.61	17058.6	11021.3	10468	11116.9	-	-	-	-	-	-	-	-	-
C18_negative	MW0000246	Ergocornine	Alkaloids	Alkaloids	生物碱	C31H39N5O5	560.298	561.295	8.8883	M-H	20.4898	2	0.6522	rp	564-36-3	73453	-	-	C09162	109741	104714	148920	94931.1	145639	108451	154152	168902	170806	156500	161624	158855	133360	119765	139129	136201	148962	147147	151203	154840	155630	-	-	-	-	-	-	1.29568	0.0012168	1.1774
C18_negative	MW0138018	Doxycycline	Heterocyclic compounds	Heterocyclic compounds	杂环化合物	C22H24N2O8	479.126	444.153	6.7054	M+Cl	7.24677	2	0.639	rp	564-25-0 | 24390-14-5 | 7164-70-7	54671203	HMDB0014399	-	C06973	4977.44	5053.3	3647.8	7760.33	4553.55	4164.16	4757.02	5410.26	5575.3	5985.62	4380.42	4907.41	3769.85	3905.76	2790.16	4857.69	3780.95	3956.78	2448.26	2520.02	2610.88	-	-	-	-	-	-	1.16954	0.00439514	1.34494
C18_negative	MEDP0773	Norambreinolide	Aldehyde,Ketones,Esters	Esters	酯类	C16H26O2	249.186	250.193	9.6464	M-H	1.50883	3	0.6588	rp	564-20-5	61129	HMDB0035293	-	-	2079.13	1966.85	2791.4	1258.37	1921.68	1770.71	3048.39	1967.87	3217.64	2967.58	2413.09	2207.42	794.111	2769.05	1666.54	2003.54	895.647	820.685	2234.64	2254.49	2296.99	-	-	-	-	-	-	1.08618	0.0172373	1.7679
C18_negative	MW0121543	5-Hydroxytryptophan	Amino acid and Its metabolites	Amino acids	氨基酸	C11H12N2O3	219.077	220.085	2.4066	M-H	0.725	3	0.732	rp	56-69-9 | 114-03-4 | 72572-98-6	144	HMDB0000472	-	C01017	11211.4	9423.32	10688.6	9103.07	10697	10619.7	11651.1	10867.9	12012.6	12247.1	12519.9	12052.8	6137.96	5813.66	9086.56	6952.41	5703.45	7067.73	9817.83	9829.14	9934.41	-	1.48475	0.000350258	1.51473	0.599061	up	1.4854	4.18828e-05	1.75045
C18_negative	MW0150605	Gnididin	Benzene and substituted derivatives	Benzene and substituted derivatives	苯及其衍生物	C37H44O10	647.292	648.293	9.6926	M-H	8.25769	3	0.5866	rp	55306-11-1	5476509	-	-	-	2241.75	2401.5	2442.7	1856.28	3110.52	2534.29	3271.03	3119.2	3079.16	3675.82	3086.24	2945	2290.33	2796.52	4258.35	2971.91	3241.84	2628.32	3419.74	3677.62	3747.54	-	-	-	-	-	-	-	-	-
C18_negative	MW0003077	Vanillylmandelic acid	Benzene and substituted derivatives	Phenolics	苯酚类	C9H10O5	235	198.053	4.5596	M+K-2H	1.4218	2	0.7039	rp	55-10-7 | 2394-20-9	1245	HMDB0133489	697	C05584	264072	278547	267449	275303	276002	284045	288919	273722	281209	288991	284042	271882	286936	307433	295014	291765	297017	285659	276568	274464	276504	ko00350,ko01100	1.40883	0.00120728	0.932869	-0.100254	down	1.06039	0.0179113	0.957445
C18_negative	MEDL02333	Myristoleic acid	FA	Others	其他	C14H26O2	225.186	226.193	10.0347	M-H	0.0379965	1	0.9312	rp	544-64-9	5281119	HMDB0002000	6424	C08322	73721.3	69026.5	90369.2	59294.8	73490.3	55355.1	46134.1	47994.1	86861	81139	53643.4	79424.5	32007.4	26681.4	38997.1	11387.9	10965.2	8994.94	64537.9	65166.3	64781.6	-	1.44575	5.36118e-05	3.2647	1.70695	up	1.32153	0.00097167	3.06273
C18_negative	MEDN0807	FFA(14:0)	FA	FFA	游离脂肪酸	C14H28O2	227.202	228.209	10.6798	M-H	2.93167	1	0.972	rp	544-63-8	11005	HMDB0000806	196	C06424	316771	257917	397147	245690	256542	318421	379699	263094	288222	364877	250373	293559	224287	221102	213039	198044	185232	154687	281905	282195	286996	ko00061,ko01100	1.35825	0.00641655	1.49824	0.583273	up	1.3402	0.00283878	1.53781
C18_negative	MW0122754	Adrenochrome	Heterocyclic compounds	Heterocyclic compounds	杂环化合物	C9H9NO3	357.105	179.058	1.5271	2M-H	8.63963	2	0.655	rp	54-06-8 | 7506-92-5	5898	HMDB0012884	64954	-	21103.2	26174.5	14882.1	16554.9	19771.6	27988.4	12439.3	4671.23	8900.96	5956.82	6779.67	13532.9	35280	35363.3	33934	27868.8	37415.6	25995.2	19671.3	19302.9	19617.9	-	1.34108	0.0022514	0.64575	-0.630953	down	1.48055	2.38617e-06	0.266934
C18_negative	MW0054600	LPE(16:0/0:0)	GP	LPE	溶血磷脂酰乙醇胺	C21H44NO7P	452.279	453.286	8.5832	M-H	4.26696	1	0.9704	rp	53862-35-4	9547069	HMDB0011503	-	-	1.46876e+06	1.20943e+06	1.90541e+06	1.23877e+06	1.9332e+06	1.37459e+06	2.10364e+06	2.68292e+06	2.25984e+06	2.37909e+06	2.42052e+06	2.16901e+06	1.53668e+06	1.26118e+06	1.36454e+06	1.14339e+06	1.36159e+06	1.11277e+06	1.8147e+06	1.82624e+06	1.8381e+06	-	-	-	-	-	-	1.52885	3.45196e-06	1.80138
C18_negative	MEDL00446	Paspalin	Hormones and hormone related compounds	Hormones and hormone related compounds	激素及激素相关物质	C30H39NO5	474.262	493.283	7.7732	M-H2O-H	9.17939	1	0.8605	rp	53760-19-3	6434468	-	-	-	53525.2	37638.6	33307.5	36594.3	33225.1	26189.4	59744.7	42392.2	34156.8	35036.3	27116.2	44741.5	44075	58657.5	52232.5	57876.5	65002.4	53011.4	53218.8	53837.4	53972.2	-	1.32431	0.00335999	0.666394	-0.585552	down	1.05298	0.0268479	0.735027
C18_negative	MW0012105	9-oxo-15R-hydroxy-16,16-dimethyl-5Z,13E-prostadienoic acid	Hormones and hormone related compounds	Hormones and hormone related compounds	激素及激素相关物质	C22H36O4	363.252	364.261	7.301	M-H	1.48987	2	0.925	rp	53658-98-3	5283063	-	4120	-	379025	520843	314626	620547	428779	655055	570837	587586	654050	505090	1.6713e+06	932795	607489	139270	189924	136663	130404	160311	64221.8	64703.5	67794	-	1.26117	0.0224975	2.13984	1.0975	up	1.32684	0.0202859	3.60809
C18_negative	MW0016972	Cellobiotol	Steroids	Steroid	甾体	C12H24O11	365.114	344.132	1.3145	M+Na-2H	16.799	2	0.5871	rp	535-94-4	160514	-	44376	-	6213.65	3564.89	5448.64	5938.11	4249.36	3599.86	5766.3	3973.1	4467.59	6386.86	5188.08	4749.59	3309.09	3274.38	3404.03	3665.27	3089.98	3635.74	4736.72	4581.57	4712.43	-	1.21752	0.0299482	1.42378	0.509728	up	1.3669	0.00455588	1.49822
C18_negative	MW0113978	D-Fructose	Heterocyclic compounds	Heterocyclic compounds	杂环化合物	C6H12O6	180.066	180.063	1.1752	M-	5.55137	1	0.8315	rp	53188-23-1	439709	HMDB0000660	135	C02336	49289	39246.3	37476.4	32133.1	34342.9	35988.9	33308.2	26640.3	40190.7	34705	44672.7	36520.6	18047	12280.6	21022	13721.6	13057.1	18374.3	30034.6	30054.9	29627.4	ko00520,ko01250	1.59944	5.31777e-05	2.36757	1.24341	up	1.4684	0.00012977	2.23867
C18_negative	MW0114308	D-Mannose	Carbohydrates and Its metabolites	Sugars	糖类	C6H12O6	359.119	180.063	0.7617	2M-H	1.2	3	0.9961	rp	530-26-7 | 46032-76-2	18950	HMDB0000169	-	C00159	90321.8	89139.3	77703.3	67484.6	62935.1	96140.5	46915.5	49958.2	40432.9	41212.9	36636.6	53515.7	88079	130080	110383	121798	130900	107308	81335.4	80491.1	81711.6	ko00051,ko00052,ko00520,ko01100,ko01250,ko02010,ko04142,ko04625	1.3348	0.00289803	0.702529	-0.509371	down	1.5471	3.97071e-05	0.390201
C18_negative	MEDP1010	Triphosphopyridine nucleotide	CoEnzyme and vitamins	CoEnzyme and vitamins	辅酶和维生素	C21H28N7O17P3	742.07	743.076	1.1299	M-H	4.39007	1	0.9157	rp	53-59-8	5885	HMDB0000217	-	C00006	23206.2	35119.2	22632.8	26472.2	33110.9	25441.9	21893.9	24146.1	24070.7	23564.2	15663.2	25528.3	30867.3	44647.8	22139.4	38724.6	42852.8	49691.7	33020.4	33629.7	33597	ko00480,ko00760,ko00983,ko01100,ko01240,ko04918,ko04925,ko04936,ko05208,ko05415	-	-	-	-	-	1.21552	0.0107423	0.589133
C18_negative	MW0103629	NADPH	CoEnzyme and vitamins	CoEnzyme and vitamins	辅酶和维生素	C21H30N7O17P3	743.408	745.091	2.8295	M-H	22.5755	1	0.5909	rp	53-57-6	5884	HMDB0000221	3691	C00005	6826.47	5925.01	7614.44	7147.77	13338.8	6787.23	20459.1	23419.8	20607.2	20383.5	13473.6	20737.9	5025.11	5019.02	6952.95	13133	5942.52	5915.82	11694.6	11612.9	11715.9	ko00480,ko01100,ko04918,ko04925,ko04936,ko05208,ko05415	-	-	-	-	-	1.42424	4.16275e-05	2.83605
C18_negative	MW0012920	1-Octadecyl Lysophosphatidic Acid	GP	PA	磷脂酸	C21H45O6P	464.314	424.295	9.1498	M-H+CH3CN	2.67828	2	0.7143	rp	52977-29-4	12051354	HMDB0011144	45219	-	5329.22	5359.37	7399.18	6410.9	7241.19	6642.94	9839.49	13371	13729.3	11683.7	14817.2	9953.56	4644.62	4079.8	5338.64	6112.19	4947.49	4015.86	7758.56	7795.53	7945.73	-	1.20643	0.0104563	1.31725	0.397528	up	1.51262	0.000126601	2.5188
C18_negative	MW0126337	Pyridoxamine phosphate	Organic acid and Its derivatives	Organic acid and Its derivatives	有机酸及其衍生物	C8H13N2O5P	495.102	248.056	2.2854	2M-H	4.31599	2	0.7099	rp	529-96-4	1053	HMDB0001555	-	C00647	21460.4	40849.6	34424	23289.8	23683.3	38691.3	55315.3	37484.6	61236.8	45353.8	41647.9	58622.5	26732.8	55934.4	38564.3	32952.6	37108.2	68448.1	35560.7	36655.1	37587	ko00750,ko01100,ko04977	-	-	-	-	-	-	-	-
C18_negative	MW0114160	D-(+)-Cellobiose	Carbohydrates and Its metabolites	Sugars	糖类	C12H22O11	394.111	342.116	0.7617	M+Cl+NH3	1.65	3	0.9909	rp	528-50-7	10712	HMDB0000055	3480	C06422	12829.6	10132.4	11477.7	11725.2	13041.3	16219.3	7574.34	12787.6	9839.38	9050.11	6040.79	9950.36	25724	44408	22541.7	28446.8	31189.1	37916	18210.2	18063.8	18090.4	-	1.58407	0.00171162	0.396506	-1.33459	down	1.49688	0.000712825	0.290406
C18_negative	MW0048983	Colneleic acid	FA	Oxidized lipids	氧化脂质	C18H30O3	293.212	294.219	9.1188	M-H	0.475	3	0.5652	rp	52761-34-9	6441681	HMDB0030995	-	C19827	7620.37	5518.9	5118.26	4836.65	7097.23	2770.43	2679.25	2277.01	3998.48	4452.87	2467.65	2900.93	4558.51	6859.18	12054.6	8413.48	5955.28	6332.43	4415.76	4388.57	4387.92	-	-	-	-	-	-	1.33614	0.00913016	0.425056
C18_negative	MEDN0239	Gluconic acid	Carbohydrates and Its metabolites	Carbohydrates and Its metabolites	碳水化合物及其代谢物	C6H12O7	195.051	196.058	0.7933	M-H	0.4037	1	0.8262	rp	526-95-4	10690	HMDB0000625	345	C00257	138694	105112	148432	152723	108205	81016	195057	204563	243185	232199	209395	214390	86116.1	93982.8	146349	192001	83625.1	95198.7	150358	148595	150477	ko00030,ko01100,ko01200	-	-	-	-	-	1.3173	0.00148125	1.86267
C18_negative	MW0006430	Buprenorphine	Benzene and substituted derivatives	Benzene and substituted derivatives	苯及其衍生物	C29H41NO4	466.294	467.304	9.1343	M-H	4.79952	2	0.7823	rp	52485-79-7	644073	HMDB0015057	-	C08007	40169.6	27258.6	43561.7	25645.3	38081.5	43946.2	58616.3	55549.9	52800.3	55789.9	46170.7	50755.8	42590.3	54708.3	55195.1	77786.2	45837.7	51082.2	46242.3	47464.5	46662.5	-	1.21228	0.0159574	0.668286	-0.581463	down	-	-	-
C18_negative	MW0009246	O-Desmethylnaproxen	Benzene and substituted derivatives	Benzene and substituted derivatives	苯及其衍生物	C13H12O3	225.062	216.079	4.454	M+HCOO	2.67366	1	0.7569	rp	52079-10-4	13393711	HMDB0013989	1463	-	10196.1	10299.8	9144.34	11631.4	9682.61	9849.91	9263.32	9255.09	8987.02	10428.8	9217.74	8635.9	10242.4	10281.6	10136.6	9507.98	10947.8	10638	6497	6481.71	6480.15	-	-	-	-	-	-	1.12302	0.0111152	0.903382
C18_negative	MW0138377	Hesperidin	Heterocyclic compounds	Heterocyclic compounds	杂环化合物	C28H34O15	626.22	610.19	8.7512	M+NH4-2H	19.7797	2	0.6419	rp	520-26-3	10621	HMDB0003265	3678	C09755	31305.9	18099.5	21039.5	17394	13774.5	20641.5	18301.8	15955.1	8706.96	12700.8	8925.43	13962.5	2606.52	5504.34	5754.1	5576.42	1655.69	1458.14	20149.4	19933.7	20143.4	-	1.54267	0.000581081	5.42025	2.43836	up	1.33694	0.000857741	3.48269
C18_negative	MW0013270	Ergosta-5,7-dien-3beta-ol	Hormones and hormone related compounds	Hormones and hormone related compounds	激素及激素相关物质	C28H46O	433.332	398.355	9.7847	M+Cl	16.9157	3	0.6925	rp	516-79-0	5326970	HMDB0030139	-	-	2615.69	3068.34	2505.91	3863.23	1206.49	2112.87	427.93	802.545	358.829	126.895	82.6843	207.593	230.602	724.038	835.992	599.603	466.982	3448.12	1051.57	1143.15	1160.98	-	1.20693	0.0341047	2.43802	1.28571	up	-	-	-
C18_negative	MEDN0335	Methylmalonic acid	Organic acid and Its derivatives	Organic acid and Its derivatives	有机酸及其衍生物	C4H6O4	117.019	118.027	1.3587	M-H	1.525	3	0.8334	rp	516-05-2	487	HMDB0000202	3712	C02170	6806.36	8778.02	6298.24	10802.2	7016.63	9738.74	5941.02	6076.72	5855.69	6128.01	5395.98	5359.38	3727.21	5067.11	4560.53	6942.79	6531.48	10538.3	6737.76	6736.25	6788.51	ko00240,ko00280,ko00640,ko01100	-	-	-	-	-	-	-	-
C18_negative	MW0052918	Fludrocortisone acetate	Aldehyde,Ketones,Esters	Esters	酯类	C23H31FO6	380.205	422.211	9.7617	M-	11.1219	2	0.6692	rp	514-36-3	225609	-	4029	C08186	3287.47	2250.86	1325.62	2259.73	2714.06	512.224	732.247	1427.78	845.755	699.053	802.335	809.657	508.451	696.275	1640.9	1190.79	688.483	992.255	1179.14	1254.06	1209.52	-	-	-	-	-	-	-	-	-
C18_negative	MW0152827	Lychnose	Carbohydrates and Its metabolites	Sugars	糖类	C24H42O21	718.22	666.222	0.7617	M+Cl+NH3	2.63151	3	0.8913	rp	512-65-2	25079986	-	-	C08242	160456	108311	158291	160044	150155	159110	97255	138299	98677.5	105951	60577.8	151359	354364	560805	336672	388316	443944	516015	223920	222529	223885	-	1.63815	0.000427938	0.344741	-1.53641	down	1.51077	0.00013311	0.250804
C18_negative	MW0146833	Borreverine	Heterocyclic compounds	Heterocyclic compounds	杂环化合物	C32H40N4	959.649	480.325	8.9159	2M-H	8.86058	3	0.7157	rp	51109-65-0	442020	-	-	C09082	2499.7	1865.25	3303.32	2007.09	3729.68	2469.44	5868.77	8577.31	9042.41	6007.04	6320.96	5550.03	2543.24	1448.77	2469.17	1684.79	2284.11	1066.07	3699.77	3617.32	3763.48	-	-	-	-	-	-	1.48826	0.000190463	3.59829
C18_negative	MW0159463	Zizyphine A	Heterocyclic compounds	Heterocyclic compounds	杂环化合物	C33H49N5O6	610.361	611.368	5.8413	M-H	1.05793	3	0.8313	rp	51059-42-8	6324833	-	-	-	633.443	35.5821	249.259	42.3001	239.244	28.4282	195.326	1074.02	82.8584	382.286	257.595	45.2238	5751.42	1223.43	2305.84	4936.86	4294.93	4823.26	1615.01	1599.64	1596.86	-	1.51715	0.00332779	0.0526342	-4.24786	down	1.37981	0.0035969	0.0873043
C18_negative	MW0012560	16-Hydroxyhexadecanoic acid	FA	FFA	游离脂肪酸	C16H32O3	271.228	272.235	8.5644	M-H	1.35132	1	0.9254	rp	506-13-8	10466	HMDB0006294	-	C18218	96515.7	107190	85545.5	78553.2	112997	63864.7	26557.5	25938.3	26627.4	25047.4	24161.9	25051.9	37166.8	65043.1	22855.2	33453.1	50043.6	44740.6	53349	54372.1	54363.8	ko01100	1.42191	0.000575691	2.15026	1.10451	up	1.11158	0.0381781	0.605539
C18_negative	MW0053863	Heptadecanoic acid	FA	FFA	游离脂肪酸	C17H34O2	269.248	270.256	8.8883	M-H	0.2	3	0.7141	rp	506-12-7	10465	HMDB0002259	6578	-	1.46684e+07	2.4065e+07	1.30412e+07	2.06243e+07	1.07257e+07	1.54098e+07	2.31519e+07	2.04735e+07	1.97881e+07	1.5755e+07	2.05658e+07	1.4872e+07	1.86015e+07	8.32929e+06	8.88614e+06	1.0978e+07	1.76526e+07	9.81871e+06	334999	328673	327294	-	-	-	-	-	-	1.0898	0.0158434	1.54318
C18_negative	MW0141312	(-)-leukotoxin B	Aldehyde,Ketones,Esters	Esters	酯类	C18H32O3	295.228	296.235	9.7597	M-H	0.875	3	0.7228	rp	503-07-1 | 32381-42-3	5281128	HMDB0004702	-	C08368	41773.5	29699.8	23291.7	28576.8	39077.1	16097	15932.8	21718.1	19865.6	20082.5	16396.5	17103.8	12751.9	18799.9	34511.7	23388.1	17091.3	21928.5	23874.8	24035.2	24172.2	-	-	-	-	-	-	-	-	-
C18_negative	MW0052877	2-trans,6-trans-Farnesal	Aldehyde,Ketones,Esters	Aldehydes	醛类	C15H24O	255.16	220.183	6.7724	M+Cl	19.7	3	0.5352	rp	502-67-0	5280598	HMDB0060356	-	C03461	5103.57	5118.98	5002.48	3957.64	4780.05	3303.98	2474.36	3025.1	2451.05	1148.61	1973.11	1619.8	1348.89	3261.68	1570.01	687.443	1443.92	2255.34	3101.96	3111.64	3113.62	ko00900,ko00981	1.41658	0.000176853	2.5803	1.36754	up	-	-	-
C18_negative	MW0006085	Aspirin	Organic acid and Its derivatives	Organic acid and Its derivatives	有机酸及其衍生物	C9H8O4	359.073	180.042	1.2055	2M-H	10.4575	2	0.5069	rp	50-78-2	2244	HMDB0001879	-	C01405	17785.7	13605.4	20965	32912.5	23545.5	14736.2	22258.9	23043.5	22431.5	25336.5	15673.5	29100.7	5914.28	6348.82	8841.11	18435.4	7660.69	13682.7	15812.7	15830.6	16090.2	ko04976	1.25975	0.0160771	2.0293	1.02099	up	1.27663	0.000805492	2.26409
C18_negative	MW0115118	Gluconasturtiin	Benzene and substituted derivatives	Benzene and substituted derivatives	苯及其衍生物	C15H21NO9S2	439.085	423.066	1.0382	M+NH4-2H	2.37978	2	0.7846	rp	499-30-9	656555	HMDB0038423	-	C08417	244804	132435	242053	199290	150535	154840	221905	132416	150562	190347	149003	182816	181397	209207	347574	283305	255356	198576	208743	206912	208097	ko01210	-	-	-	-	-	1.06889	0.0337515	0.696108
C18_negative	MW0007319	Hippuric acid	Organic acid and Its derivatives	Organic acid and Its derivatives	有机酸及其衍生物	C9H9NO3	178.051	179.058	3.1931	M-H	0.85	3	0.807	rp	495-69-2	464	HMDB0000714	1301	C01586	100.505	58.933	90.2173	92.6128	131	88.8927	174.911	801.745	269.863	250.782	109.157	46.5884	1241.94	1286.16	2718.44	2603.18	2576.6	1798.12	814.868	808.462	822.021	ko01100	1.68856	0.000925113	0.0459866	-4.44264	down	1.38755	0.000787917	0.135225
C18_negative	MW0153477	Mesoporphyrin IX	Heterocyclic compounds	Heterocyclic compounds	杂环化合物	C34H38N4O4	565.288	566.289	9.4607	M-H	9.23548	2	0.8362	rp	493-90-3	72422	HMDB0002379	6655	-	6174.66	5593.71	6428.85	4625.41	6984.4	4770.34	7603.78	10241.4	9341.55	11657.5	7862.59	8093.85	2201.23	3194.72	3693.43	5731.5	3358.8	3546.98	7233.11	7303.33	7471.81	-	1.27409	0.0059664	1.59147	0.670363	up	1.43005	6.90186e-05	2.52228
C18_negative	MW0103674	Thymidine-5'-diphosphate	Nucleotide and Its metabolites	Nucleotide and Its metabolites	核苷酸及其代谢物	C10H16N2O11P2	382.993	402.023	1.8188	M-H2O-H	28.825	3	0.7182	rp	491-97-4	164628	HMDB0001274	6129	C00363	1293.93	1068.61	1151.99	785.409	1014.22	1316.03	1942.3	464.014	1670.47	1328.25	1714.35	2239.5	3026.93	3227.52	3494.5	2719.61	3124.66	2899.78	2367.91	2525.37	2516.84	ko00240,ko01100,ko01232	1.66788	1.20937e-07	0.358524	-1.47986	down	1.16531	0.000936464	0.506077
C18_negative	MW0169433	Luteolin	Flavonoids	Flavonoid	黄酮	C15H10O6	285.048	286.048	1.1903	M-H	16.2143	2	0.7821	rp	491-70-3	5280445	HMDB0005800	-	C01514	2727.37	4367.52	4982.59	4226.75	4847.26	4182.01	3974.51	5030.78	3504.2	3472.42	3342.41	3836.22	828.528	2428.18	1308.88	3481.26	1547.95	4055.6	4592.63	4461.49	4505.42	ko01100	1.1587	0.0126834	1.85588	0.892103	up	-	-	-
C18_negative	MW0003876	5-Bromo-4-hydroxy-[1,1'-biphenyl]-3-carboxylic acid	Benzene and substituted derivatives	Benzene and substituted derivatives	苯及其衍生物	C13H9BrO3	326.945	291.974	3.283	M+Cl	6.25003	2	0.7106	rp	4906-68-7	268734	-	64822	-	589234	503981	582730	656767	584390	530282	469256	573794	491888	394391	479259	452311	803110	1.18505e+06	546658	519745	774181	1.09475e+06	619659	617828	622838	-	-	-	-	-	-	1.15075	0.026903	0.581071
C18_negative	MW0004001	3-Furoic acid	Organic acid and Its derivatives	Organic acid and Its derivatives	有机酸及其衍生物	C5H4O3	157.014	112.016	1.2821	M+HCOO	0.814541	1	0.5568	rp	488-93-7	10268	HMDB0000444	5433	-	1443.27	2106.57	1137.54	803.304	621.029	1044.12	1029.12	2584.34	711.406	2171.45	2516.73	1551.7	1930.1	1506.52	2304.48	2191.95	1204.05	2432.97	1809.79	1816.03	1753.43	-	1.05691	0.030889	0.618478	-0.693206	down	-	-	-
C18_negative	MW0010643	Pinoresinol	Lig-s and Coumarins	Lig-s	木脂素	C20H22O6	395.095	358.142	1.2055	M+K-2H	12.267	2	0.8608	rp	487-36-5	73399	-	-	C05366	24028.8	9593.2	21975.7	22131.1	21905.8	10163.7	19253.6	21144.2	17447.5	24688.3	16899.6	16119.9	7574.95	6871.23	10714.2	22495.5	8807.26	8560.48	16101.1	15713	16135.6	ko01100	-	-	-	-	-	1.1628	0.0155262	1.77709
C18_negative	MW0103464	Adenosine-5'-phosphosulfate	Nucleotide and Its metabolites	Nucleotide and Its metabolites	核苷酸及其代谢物	C10H14N5O10PS	426.022	427.02	0.8691	M-H	24.1788	1	0.7758	rp	485-84-7	10238	HMDB0001003	5933	C00224	16815.2	54622.5	17976.3	37273.5	26017.1	49718.1	15122.4	23447.2	19653.2	16392	21520.4	29836	64348.9	98955.8	91583.1	82938.6	81400.7	115795	48617.9	48523.2	48679.9	ko00230,ko00261,ko00920,ko01100	1.4237	0.000199549	0.378345	-1.40223	down	1.54195	0.000103719	0.23545
C18_negative	MW0103228	Santonin	Terpenoids	Sesquiterpenoids	倍半萜	C15H18O3	281.099	246.126	2.2248	M+Cl	9.32114	2	0.7557	rp	481-06-1	221071	-	-	C02206	5427.26	3099.77	5044.78	3635.56	3775.97	3425.65	5454.58	4485.42	4712.11	4316.97	4707.78	3821.19	6261.71	5459.82	7698.93	5685.01	5989.99	5864.41	4889.93	4916.01	4996.13	-	1.371	0.00210026	0.660419	-0.598547	down	1.26901	0.00328957	0.743997
C18_negative	MW0161993	9xi-Episterol	Alcohol and amines	Alcohols	醇类	C28H46O	433.327	398.355	9.1582	M+Cl	5.37704	3	0.8734	rp	474-68-0	23724571	-	-	-	2036.13	4314.75	1559.78	2252.51	2287.24	1128.31	560.255	346.086	153.019	465.041	447.988	181.352	574.506	800.069	894.647	395.324	809.065	2476.81	1398.51	1462.91	1465.21	-	1.18406	0.0445737	2.28197	1.19028	up	-	-	-
C18_negative	MW0015301	8-Amino-7-oxononanoic acid	Organic acid and Its derivatives	Organic acid and Its derivatives	有机酸及其衍生物	C9H17NO3	227.14	187.121	2.3157	M-H+CH3CN	0.6	3	0.9453	rp	4707-58-8	173	HMDB0037790	-	C01092	9204.08	6253.93	5234.41	5279.76	1214.77	10847.1	1891.14	386.424	772.5	620.569	794.381	3187.84	4205.96	2823.41	9361.47	2194.71	4808.74	5215.53	4274.43	4299.26	4284.13	ko00780,ko01100,ko01240	-	-	-	-	-	1.24311	0.0178596	0.267491
C18_negative	MW0138430	Ibipinabant	Heterocyclic compounds	Heterocyclic compounds	杂环化合物	C23H20Cl2N4O2S	485.049	486.068	0.5602	M-H	22.1449	2	0.6039	rp	464213-10-3	9826744	HMDB0001372	45159	-	129402	131999	131895	96566.2	105554	167437	102262	89804.1	89414.9	74985.7	74911.7	103026	161731	196378	207167	138372	207268	229076	130766	133147	133023	-	1.3153	0.00479754	0.669173	-0.579548	down	1.47933	0.000355852	0.468778
C18_negative	MEDN0428	N6-Succinyl Adenosine	Nucleotide and Its metabolites	Nucleotide and Its metabolites	核苷酸及其代谢物	C14H17N5O8	382.101	383.108	2.1793	M-H	5.87594	1	0.9612	rp	4542-23-8	165243	HMDB0000912	-	-	153411	372846	183128	194963	183538	332212	141599	94895.1	204015	125405	162592	204669	203927	256867	209452	174737	274687	443082	236726	235040	237242	-	-	-	-	-	-	1.06125	0.046099	0.597137
C18_negative	MW0062272	Prostaglandin h2	Hormones and hormone related compounds	Hormones and hormone related compounds	激素及激素相关物质	C20H32O5	351.216	352.225	9.3966	M-H	4.925	3	0.6104	rp	42935-17-1	445049	HMDB0001381	3495	C00427	6923.67	3692.95	6491.97	3628.21	5128.96	2443.22	1720.53	2148.25	1548.53	1687.1	1186.9	2933.43	885.451	1670.49	4226.52	2376.92	2386.76	1990.42	3038.18	3966.25	3845	ko00590,ko01100,ko04611,ko04723,ko04726,ko04921	1.16599	0.0191642	2.0913	1.0644	up	-	-	-
C18_negative	MW0142724	3,6,8-Trimethylallantoin	Heterocyclic compounds	Heterocyclic compounds	杂环化合物	C7H12N4O3	252.088	200.091	2.7688	M+Cl+NH3	1.775	3	0.7307	rp	42794-72-9	181740	-	-	-	6113.64	4192.73	3878.91	2625.72	2934.07	2856.49	2971.16	2221.68	2057.64	1221.57	2364.6	1840.16	1847.36	1903.66	3085.94	852.015	1276.96	2078.83	2629.83	2665.69	2664.02	-	1.25184	0.0141064	2.04636	1.03306	up	-	-	-
C18_negative	MW0161690	N6-Methyladenosine-5'-monophosphate	Nucleotide and Its metabolites	Nucleotide and Its metabolites	核苷酸及其代谢物	C11H16N5O7P	360.071	361.079	1.7249	M-H	0.575	3	0.8556	rp	4229-50-9	16760025	-	-	-	3596.29	2319.16	2973.11	9127.27	4243.96	2817.12	3984.24	2840.04	3310.78	4613.84	3533.81	4121.73	1854.29	2017.94	2083.74	3358.49	2296.76	2066.81	4875.35	4942.84	4878.78	-	-	-	-	-	-	1.28001	0.00175286	1.63799
C18_negative	MW0052379	Dihydrophaseic acid	Organic acid and Its derivatives	Organic acid and Its derivatives	有机酸及其衍生物	C15H22O5	563.272	282.147	8.8883	2M-H	22.4042	2	0.5613	rp	41756-77-8	11988272	HMDB0038660	-	C15971	52990.3	50174.6	68469.7	43924	64745.9	51157.3	75057.7	81916.9	87540.8	73506.8	75765.1	76969.7	56970	47263.1	58481.5	50692.5	60664.7	58991.6	65436.5	65854.3	66667.2	-	-	-	-	-	-	1.46174	2.06281e-05	1.41342
C18_negative	MW0000228	D-Galactose	Carbohydrates and Its metabolites	Sugars	糖类	C6H12O6	215.032	180.063	0.8248	M+Cl	0.975	3	0.9608	rp	41414-75-9	6036	HMDB0037209	-	C00124	172692	152146	137973	123837	139581	224132	121606	117956	109528	109876	156067	130374	300907	242130	260457	231991	284706	248532	171130	169890	169966	ko00052,ko01100,ko04973,ko04978	1.49812	0.000298898	0.605818	-0.723045	down	1.53688	3.00955e-06	0.475168
C18_negative	MW0138292	Glycitin	Flavonoids	Isoflavones	异黄酮	C22H22O10	445.121	446.121	1.7703	M-H	19.46	2	0.7496	rp	40246-10-4	187808	-	64303	-	18806.6	8675.12	21037.8	14666.7	7715.18	11814.5	17163.2	7581.74	10323.2	9718.93	8636.67	9482.93	16262.5	14485.4	23197.9	11126.6	14706.8	14386.7	13237.6	13390.7	13404.7	-	-	-	-	-	-	1.02798	0.0370664	0.668041
C18_negative	MW0012524	16,16-dimethylprostaglandin E2	Hormones and hormone related compounds	Hormones and hormone related compounds	激素及激素相关物质	C22H36O5	379.249	380.256	6.0991	M-H	0.626359	2	0.9014	rp	39746-25-3	5283066	-	36136	-	5926.59	2050.05	4135.75	14733.6	8030.66	5361.82	618.421	8264.08	11593.3	10216.5	4831.92	1919.88	201.499	141.432	19.2255	219.491	325.783	1215.38	4270.6	4267.32	4207.08	-	1.49229	0.0164293	18.9553	4.24453	up	1.27864	0.0234734	17.6389
C18_negative	MW0145140	Anopterine	Aldehyde,Ketones,Esters	Esters	酯类	C31H43NO7	540.29	541.304	6.938	M-H	10.1522	3	0.7079	rp	38826-62-9	5281261	-	-	C08658	2115.32	1605.71	6689.22	2258.8	1043.54	3089.26	4005.26	3313.62	4255.66	2682.66	7081.44	2126.19	475.038	446.604	84.4752	91.8159	417.922	109.757	2217.52	1818.06	2241.8	-	1.48109	0.0278566	10.3357	3.36957	up	1.47607	0.00358773	14.4345
C18_negative	MW0103432	8-Hydroxyguanosine	Nucleotide and Its metabolites	Nucleotide and Its metabolites	核苷酸及其代谢物	C10H13N5O6	298.07	299.087	1.6946	M-H	23.7363	1	0.6744	rp	3868-31-3	135407175	HMDB0002044	44820	-	69248.7	17088	70755.8	33314.4	44987.2	37511.1	90282.6	62367.2	67231.1	64802.7	51967.5	54424.8	92596.6	58782.7	85495.7	118118	79694.5	63288	61832.1	62266	62632.8	-	1.15462	0.012267	0.548029	-0.867675	down	-	-	-
C18_negative	MW0146868	Brilliant Blue FCF	Benzene and substituted derivatives	Benzene and substituted derivatives	苯及其衍生物	C37H34N2Na2O9S3	791.097	792.122	1.8764	M-H	23.2332	3	0.6371	rp	3844-45-9	19700	-	-	C19352	6922.96	4112.64	6658.6	7297.92	7388.56	5907.22	6882.42	9853.74	6942.45	8585.81	7343.83	9539.52	3818.58	2737.04	7923.22	4712.68	4088.7	5342.06	5672.92	5691.59	5843.38	-	-	-	-	-	-	1.20771	0.00411746	1.71712
C18_negative	MW0013222	20a,20b-dihomo-9-oxo-11R,15S-dihydroxy-5Z,13E-prostadienoic acid	Hormones and hormone related compounds	Hormones and hormone related compounds	激素及激素相关物质	C22H36O5	379.249	380.256	5.3064	M-H	3.26968	2	0.9275	rp	37492-24-3	16061106	-	36221	-	10848.1	6903.08	13314.1	42071.3	23248	12688	2705.34	14822.6	25486.2	29618.9	8405.62	5745.61	335.488	613	411.125	535.397	411.986	2319.14	10441.8	10221.3	10472.1	-	1.61393	0.0212242	23.5775	4.55934	up	1.42366	0.0281137	18.7596
C18_negative	MEDN0380	FFA(16:1)	FA	FFA	游离脂肪酸	C16H30O2	253.218	254.225	10.8941	M-H	3.43206	1	0.9808	rp	373-49-9	445638	HMDB0003229	-	C08362	504612	489942	878879	519543	639782	681396	1.14452e+06	664562	771883	1.00837e+06	668731	727140	481458	533000	529075	274666	306116	267909	713111	720766	727075	ko00061,ko01100	1.13019	0.0213388	1.55259	0.634681	up	1.34539	0.00177101	2.08392
C18_negative	MW0103675	Thymidine-5'-phosphate	Nucleotide and Its metabolites	Nucleotide and Its metabolites	核苷酸及其代谢物	C10H15N2O8P	321.044	322.057	5.5798	M-H	10.1322	2	0.8104	rp	365-07-1	9700	HMDB0001227	6092	C00364	11.6382	6.94447	4785.06	5886.08	5246.55	11343.5	20.0871	3841.34	3249.98	13.468	2713.17	4126.61	26985.2	33415.5	37610.1	33919.3	37605.4	35236.7	10851.9	10821.2	10852.3	ko00240,ko01100,ko01232,ko01523	1.13893	2.02921e-07	0.13322	-2.90812	down	1.20781	3.40495e-07	0.0681961
C18_negative	MW0106391	2-Amino-2-deoxy-D-gluconic acid	Carboxylic acids and derivatives	Sugar acids	糖酸	C6H13NO6	254.088	195.074	0.7456	M+CH3COO	1.37759	2	0.8927	rp	3646-68-2 | 6165-14-6	73563	HMDB0250755	3334	C03752	19345.6	18687.8	20224	20783.6	20699.1	24299.5	17561.3	24026.6	21492.5	17653.4	16135.9	17731.7	30542.5	32939.9	31532.8	38469.6	36583	35345.5	25605.3	25395.6	25770.3	ko00030,ko01100	1.63531	1.15668e-05	0.603854	-0.727729	down	1.50132	6.08646e-06	0.557907
C18_negative	MW0144865	Rhamnose	Carbohydrates and Its metabolites	Sugars	糖类	C6H12O5	201.025	164.069	0.5752	M+K-2H	21.0211	1	0.858	rp	3615-41-6	25310	HMDB0000849	5812	C00507	198922	199123	203640	169559	175980	215142	171096	128895	159032	142271	143718	173358	219912	250415	259385	212325	256117	264689	195855	197807	198356	ko00051,ko01100	1.39826	0.0015987	0.794594	-0.331711	down	1.47946	1.80885e-05	0.627798
C18_negative	MW0103063	Vaccinoside	Terpenoids	Terpenoids	萜类	C25H28O13	552.177	536.153	4.1964	M+NH4-2H	7.35332	2	0.689	rp	36138-58-6	56776351	HMDB0034733	-	-	29856.2	34581.1	31121.7	32873.4	31779.9	35332.8	34297.8	33124.6	33993.7	33579.7	33551.6	32894.1	35058	37058.1	36093.2	33873.9	36262.4	35870.5	29925.2	30300.8	30287.3	-	1.22222	0.0130577	0.912839	-0.131567	down	1.26939	0.0035403	0.940366
C18_negative	MW0000382	Ochrolifuanine A	Alkaloids	Alkaloids	生物碱	C29H34N4	437.272	438.278	9.6617	M-H	5.03882	3	0.7241	rp	35527-46-9	215338	-	-	C09229	3436.88	5007.25	3608.17	2264.49	2768.49	3210.19	4038.14	6056.41	3093.57	6880.77	6298.61	4853.27	10485.8	7992.01	7644.73	8797.34	7502.88	5379.5	4076.97	4621.42	4292.64	-	1.52782	0.000414229	0.424571	-1.23592	down	1.07231	0.0126249	0.653123
C18_negative	MW0148692	D-Ribitol-5-phosphate	Organic acid and Its derivatives	Organic acid and Its derivatives	有机酸及其衍生物	C5H13O8P	277.033	232.035	0.7933	M+HCOO	3.71365	3	0.6342	rp	35320-17-3 | 3506-18-1 | 51584-96-4	151104	-	-	C01068	574575	459009	461985	393651	439102	566937	412038	426362	374464	313383	322380	367597	381565	654084	659853	550970	718069	634176	457943	458174	463257	ko00040,ko00515,ko01100	-	-	-	-	-	1.31148	0.00386744	0.615838
C18_negative	MW0103407	5'-phosphoribosyl-N-formylglycinamide	Nucleotide and Its metabolites	Nucleotide and Its metabolites	核苷酸及其代谢物	C8H15N2O9P	366.052	314.051	1.4966	M+Cl+NH3	11.575	3	0.5613	rp	349-34-8	130805	HMDB0001308	-	C04376	24288	25001	18910.2	24814.3	28635.4	29422.4	21256.5	17793.4	20806.7	16949.2	15983.9	24496.2	30491.6	26740	30748	29097.9	28720.1	23441.5	25561.7	25631.7	25746.7	ko00230,ko01100	-	-	-	-	-	1.34137	0.000558455	0.693019
C18_negative	MEDL00860	D-Ornithine	Amino acid and Its metabolites	Amino acids	氨基酸	C5H12N2O2	131.082	132.09	0.652	M-H	1.45	3	0.749	rp	348-66-3	71082	HMDB0003374	6910	C00515	29834.8	29112.4	25500.4	23822.3	27642.3	29409.4	28277.6	23280.6	24479.2	22157.9	21362.5	25662.5	33011.3	43741.2	32503	24618.8	37514.3	45456.9	29091.4	29095.2	29262.4	ko00470,ko01100	1.08782	0.0418382	0.762394	-0.391392	down	1.21479	0.0115415	0.669695
C18_negative	MW0120927	5,10-Methylenetetrahydrofolate	Heterocyclic compounds	Heterocyclic compounds	杂环化合物	C20H23N7O6	456.164	457.171	2.149	M-H	0.175376	3	0.7318	rp	3432-99-3	135398652	HMDB0001533	-	C00143	5700.62	7011.98	6033.82	4128.04	5317.5	9855.6	3012.62	3801.75	3913.46	1279.08	2345.06	4715.49	8699.67	10599.2	4788.88	2722.81	10948.1	6659.36	5522.12	5546.4	5499.29	ko00260,ko00670,ko01100,ko01200,ko01240,ko01523	-	-	-	-	-	1.05567	0.0236621	0.429273
C18_negative	MW0114221	Glucosamine	Carbohydrates and Its metabolites	Sugars	糖类	C6H13NO5	214.048	179.079	0.7456	M+Cl	0.925	3	0.986	rp	3416-24-8	439213	HMDB0001514	266	C00329	59693.5	58780.3	67913.7	65893.8	59137.3	85444.6	35432.8	62294.4	64351	33677.8	18836.1	62650.8	165347	303048	150123	190172	220709	248375	110258	111593	111534	ko00520,ko01100,ko01250	1.6292	0.0012461	0.310589	-1.68692	down	1.45848	0.000446883	0.216973
C18_negative	MW0139918	Castalin	Heterocyclic compounds	Heterocyclic compounds	杂环化合物	C27H20O18	631.057	632.065	0.5602	M-H	1.16699	3	0.7088	rp	34112-28-2	99973	HMDB0031746	-	-	26739.7	25802	25656.9	19472.7	20898.9	32793.9	19540.8	18976.4	16921.2	13618	14687.2	20417.2	33669.4	42792.3	43398.8	28169.9	44228.3	49063.1	27392.4	27489.2	27894.4	-	1.37088	0.00342471	0.627229	-0.672936	down	1.47586	0.000409086	0.431626
C18_negative	MW0103348	2'-Deoxyinosine 5'-monophosphate	Nucleotide and Its metabolites	Nucleotide and Its metabolites	核苷酸及其代谢物	C10H13N4O7P	331.044	332.052	1.2974	M-H	1.975	3	0.8077	rp	3393-18-8 | 14999-52-1 | 16531-83-2	135398614	HMDB0006555	-	C06196	4331.74	5695.96	5661.49	6004.46	4679.29	2749.32	1808.69	2331.28	1096.02	1090.69	767.658	2229.81	2923.22	6493.47	3774.72	2905.37	3729.69	4262.61	2793.94	2868.49	2875.16	ko00230,ko01232	-	-	-	-	-	1.3018	0.00427433	0.387069
C18_negative	ZINC5849312	8-Desoxygartanin	Heterocyclic compounds	Heterocyclic compounds	杂环化合物	C23H24O5	379.158	380.162	11.1369	M-H	9.6353	2	0.8097	rp	33390-41-9	392450	HMDB0030701	-	-	25385.5	14110.5	50304.1	25814.4	34370.3	30387.5	66315.2	66977.6	73600.7	142523	150674	63756.5	9428.14	11346.3	10390.9	12093	6447.83	5716.1	20372	23768.6	24780.6	-	1.47764	0.00737212	3.25451	1.70244	up	1.54013	0.00382635	10.1737
C18_negative	MW0008726	N-[4-[[6-Methoxy-7-[3-(4-morpholinyl)propoxy]-4-quinazolinyl]amino]phenyl]benzamide	Benzene and substituted derivatives	Benzene and substituted derivatives	苯及其衍生物	C29H31N5O4	512.235	513.238	8.568	M-H	11.1193	2	0.7486	rp	331771-20-1	9914412	-	45566	C74700	3065.22	2756.61	3728.69	3109.13	4344.25	3098.24	3985.75	5276.47	4432.15	4356.47	4324.29	4118.42	3641.93	3131.27	3747.07	4088.4	3776.99	3746.55	3717.9	3730.94	3835.37	-	-	-	-	-	-	1.14709	0.0104099	1.19706
C18_negative	MW0114756	Lorazepam glucuronide	Flavonoids	Flavonoid	黄酮	C21H18Cl2N2O8	531.021	496.044	3.2527	M+Cl	12.9007	2	0.6315	rp	32781-79-6	62966	HMDB0041917	-	-	14784.2	13380	14225.9	20458.2	19871.2	16318.4	13066.5	12920.3	13073.5	12275.9	13285.6	11584	15590	14810.8	10629.5	11324.3	13295.4	22864.4	14355.2	14372.2	14356.8	-	-	-	-	-	-	-	-	-
C18_negative	MW0054447	Lucyoside K	Organic acid and Its derivatives	Organic acid and Its derivatives	有机酸及其衍生物	C36H56O9	631.389	632.392	8.6407	M-H	11.1789	3	0.5788	rp	32448-19-4	14020482	HMDB0041353	-	-	3654.96	3252.22	4201.76	5215.3	4769.6	1430.84	3282.99	5156.37	4083.02	4388.07	6179.54	4730.09	1477.12	1655.24	2425.26	1744.02	2725.86	1464.46	3374.31	3277.56	3199.7	-	1.15292	0.0185027	1.96004	0.970882	up	1.42569	0.000400178	2.42083
C18_negative	MW0159334	Verrucarin A	Terpenoids	Sesquiterpenoids	倍半萜	C27H34O9	501.216	502.22	5.4766	M-H	5.31389	3	0.8914	rp	3148-09-2	6326658	-	-	C09746	2934.32	4047.38	2934.18	4405.03	5767.98	5240.99	3988.97	6624.31	9867.95	5377.94	8173.68	8575.15	1510.95	2046.05	1548.16	3849.67	2519.09	2125.21	4192.99	4104.57	4261.73	-	1.27719	0.00895419	1.86261	0.897325	up	1.38218	0.00184023	3.13314
C18_negative	MEDN0445	Orotidine	CoEnzyme and vitamins	CoEnzyme and vitamins	辅酶和维生素	C10H12N2O8	323.028	288.059	0.856	M+Cl	0.347259	1	0.7914	rp	314-50-1	92751	HMDB0000788	5754	C01103	29301.9	165033	18850.3	27106	26056.7	122695	17463.6	20445.3	21241.5	13796	13930.8	23816.5	197107	328993	218441	65028.2	233484	280937	98637.4	98381.9	99540.5	ko00240,ko01100,ko01240	1.25798	0.0069598	0.293841	-1.76689	down	1.50627	0.00265765	0.0836061
C18_negative	MW0108608	Spaglumic acid	Amino acid and Its metabolites	Amino acid derivatives	氨基酸衍生物	C11H16N2O8	285.073	304.091	1.8159	M-H2O-H	0.878706	1	0.705	rp	3106-85-2	188803	HMDB0001067	-	C12270	11122.1	8278.23	11185.6	10082.3	6958.91	10153.1	11041.7	5824.79	8254.1	7237.43	6995.47	6856.95	12624.4	11245.9	12095.7	9354.78	11319.5	10250	9221.31	9231.48	9231.49	ko00250,ko01100,ko04080	-	-	-	-	-	1.2248	0.00395738	0.690838
C18_negative	MW0113885	Aloesin	Heterocyclic compounds	Heterocyclic compounds	杂环化合物	C19H22O9	415.105	394.126	0.5902	M+Na-2H	13.5329	2	0.7506	rp	30861-27-9	160190	-	-	C08994 | C15539	8534.37	9461.84	8029.82	6470.25	6928.33	10918.2	8365.23	6679.5	6324.81	4692.8	4171.42	7678.57	10051.6	16057.7	12010.6	7763.52	13607	16268.1	9085.8	9290.57	9102.93	-	1.14342	0.0267275	0.664518	-0.589621	down	1.27565	0.00410504	0.500437
C18_negative	MW0103521	Cmp-nana	Nucleotide and Its metabolites	Nucleotide and Its metabolites	核苷酸及其代谢物	C20H31N4O16P	649.124	614.147	1.8159	M+Cl	8.27832	2	0.6075	rp	3063-71-6	18292	-	434	-	3083.61	3780.46	3319.32	3907.8	3657.5	6218.86	2950.73	138.332	426.282	1248.23	166.049	1635.88	11158.6	5129.42	4586.69	3384.97	6626.38	3922.11	3723.47	3529.05	3697.33	-	-	-	-	-	-	1.24722	0.00810407	0.188619
C18_negative	MW0119612	3-Hydroxy-3-methyloxindole	Heterocyclic compounds	Indole and Its derivatives	吲哚及其衍生物	C9H9NO2	144.045	163.063	3.9239	M-H2O-H	0.681987	2	0.9332	rp	3040-34-4	151066	HMDB0004186	7024	C05834	32877.1	32590.8	30311.8	26106.7	27692.2	31109.9	32163.9	25512	32108.7	31360.8	28795.6	28987.8	35597.3	33613	36072.3	41109.7	32708.7	40094	36792.5	36906.7	37026.6	ko00380	1.28293	0.00512379	0.824328	-0.27871	down	1.24345	0.0036667	0.8163
C18_negative	MW0103476	AICA ribonucleotide	Nucleotide and Its metabolites	Nucleotide and Its metabolites	核苷酸及其代谢物	C9H15N4O8P	338.066	338.063	1.1299	M-	7.36548	2	0.655	rp	3031-94-5	65110	HMDB0001517	6294	C04677	415.227	3713.47	6486.44	6195.42	1377.02	2651.64	7620.68	8655.86	20750.3	22726.7	9983.73	17153.6	4052.69	3487.54	5383.97	20488	2254.59	3460.66	4054.56	4027.42	4197.21	ko00230,ko00340,ko01100,ko04152	-	-	-	-	-	-	-	-
C18_negative	MW0115262	Sedoheptulose	Carbohydrates and Its metabolites	Carbohydrates and Its metabolites	碳水化合物及其代谢物	C7H14O7	245.043	210.074	0.8248	M+Cl	0.357157	1	0.7364	rp	3019-74-7	5459879	HMDB0003219	-	-	195153	169241	240745	137489	169423	227471	142966	144452	169929	110715	140759	172387	91018.7	157202	95300.7	95423.8	106084	106072	151766	149648	151670	-	1.41589	0.00224722	1.75015	0.807475	up	1.09568	0.0185611	1.35341
C18_negative	MW0137430	Astilbin	Heterocyclic compounds	Heterocyclic compounds	杂环化合物	C21H22O11	466.124	450.116	0.7617	M+NH4-2H	24.2646	2	0.5182	rp	29838-67-3	119258	HMDB0033850	-	C17449	246569	398742	438062	346578	253768	204542	457567	230011	402837	326503	324183	371398	211477	188879	301471	188573	166892	135924	302593	299865	302571	-	1.13316	0.0310831	1.5825	0.662203	up	1.26306	0.00353835	1.77042
C18_negative	MW0161378	Ergosta-5,7,22,24(28)-tetraen-3beta-ol	Alcohol and amines	Alcohols	醇类	C28H42O	415.306	394.324	11.1069	M+Na-2H	19.3355	3	0.5614	rp	29560-24-5	11090531	-	-	-	4536.61	5018.46	2469.29	2579.68	2143.65	5467.27	1379.58	1495.27	1045.39	1246.57	1281.75	1626.41	7492.38	6050.96	17649.2	1958.66	9765.73	8663.22	3213.62	3213.77	3225.1	-	-	-	-	-	-	1.372	0.0188613	0.156552
C18_negative	MW0147046	Unii-72U0C7paav	Heterocyclic compounds	Heterocyclic compounds	杂环化合物	C36H34N2O7	622.25	606.237	8.2027	M+NH4-2H	7.16489	3	0.7087	rp	29477-90-5	101588305	-	-	-	25897.8	16735.7	12278.3	17396.1	17220.5	9527.33	15968	15225.4	19991.9	24987.4	17036.9	15817.5	20136.3	31325	22190.3	22034.2	19723.5	24042.4	18880.3	20575.6	21060.6	-	1.02521	0.0424862	0.710323	-0.493453	down	-	-	-
C18_negative	MW0122805	Alprazolam	Heterocyclic compounds	Heterocyclic compounds	杂环化合物	C17H13ClN4	307.077	308.083	5.1706	M-H	5.40277	3	0.8695	rp	28981-97-7	2118	HMDB0014548	-	C06817	34389.9	36867	33160	35388.8	32823.5	36283.3	36561.2	35878.8	37345.9	38462.8	37072.3	33472.6	36725.4	40559.7	34889	36620	36613.6	37897	36132.1	35837.9	36138.8	-	1.01734	0.0420112	0.935549	-0.096115	down	-	-	-
C18_negative	MW0005071	4-Chloro-4'-hydroxybiphenyl	Benzene and substituted derivatives	Benzene and substituted derivatives	苯及其衍生物	C12H9ClO	203.023	204.034	0.5752	M-H	7.84457	2	0.7173	rp	28034-99-3	91589	-	-	-	32481.2	33003.5	33495.3	27666.2	28573.5	36560.1	28272.8	20798.3	26490.3	23545.7	23507.6	28508.8	36863.1	41851.6	42761.4	35592.3	42536	42778.8	32238.2	32171.5	32560.7	-	1.40026	0.00125751	0.791226	-0.337838	down	1.48325	8.67532e-06	0.62349
C18_negative	MEDN1246	3-(pyrazol-1-yl)-L-alanine	Amino acid and Its metabolites	Amino acids	氨基酸	C6H9N3O2	154.062	155.07	0.6981	M-H	1.10448	1	0.9711	rp	2734-48-7	151491	HMDB34267	-	C01162	69751.1	63473.1	65503.5	70822.6	66951	67861.9	65914.3	51874.7	61217.3	64121.1	62057.7	58586.7	57050.4	80923.8	77174.3	64594.4	73292.3	66689.5	65738.4	66314.4	66385.1	-	-	-	-	-	-	-	-	-
C18_negative	MW0139389	Polydatin	Heterocyclic compounds	Heterocyclic compounds	杂环化合物	C20H22O8	390.134	390.132	2.3612	M-	5.67741	2	0.7291	rp	27208-80-6	5281718	HMDB0030564	-	C10275	123901	119886	94285.2	100809	139343	148652	73653	92192.5	47654.4	50899.3	88387.1	63996.5	162231	182280	117880	50017.9	164032	192893	74688.9	74916.2	75417.5	-	-	-	-	-	-	1.05226	0.015934	0.479427
C18_negative	MW0154670	O-Acetylcypholophine	Benzene and substituted derivatives	Benzene and substituted derivatives	苯及其衍生物	C20H28N2O4	412.21	360.205	10.8331	M+Cl+NH3	24.654	3	0.5335	rp	26482-11-1	442839	-	-	C10564	19306.8	20775.3	36131.4	29385.7	41661.4	31152.9	29280	34035.8	31788.3	38758.4	50588.3	37109.7	9474	14405.2	12670.8	11902.9	7986.29	12458.5	26046.3	26856.6	28103.6	-	1.52992	0.00283409	2.58954	1.3727	up	1.52944	0.000225053	3.21579
C18_negative	MW0012191	12,13-DiHOME	FA	Oxidized lipids	氧化脂质	C18H34O4	313.238	314.246	7.7732	M-H	0.446608	1	0.9094	rp	263399-35-5	10236635	HMDB0004705	-	-	160515	245426	131428	152568	110856	126200	43383.4	33782.1	34758.8	34965.4	24880.8	28902.1	138517	203857	89229.2	50216.3	136956	94744.7	106524	104542	106530	-	-	-	-	-	-	1.37746	0.0106577	0.281243
C18_negative	MEDN0463	D-Fructose 6-Phosphate-Disodium Salt	Carbohydrates and Its metabolites	Phosphate sugars	磷酸糖	C6H13O9P	341.038	260.03	0.9629	M+K-2H	22.9737	1	0.8002	rp	26177-86-6	22812950	-	-	-	41837.5	17242.3	30747.1	43780	32521.8	24313.7	40359	48190.2	40608.4	53207.8	40338.6	39898.8	10704.1	15161.4	25296.6	35697.2	25397.4	17914.4	22185.2	23699.3	20502.1	-	-	-	-	-	-	1.25097	0.000779973	2.01737
C18_negative	MW0125394	N-(4-Acetamidophenyl)indomethacin Amide	Alcohol and amines	Amines	胺类	C27H24ClN3O4	488.141	489.146	1.5073	M-H	5.80216	2	0.7116	rp	261766-23-8	4090966	-	63051	-	48265.2	19408.1	37879.1	3334.62	19924.5	22613.8	5018.01	15723.3	7319.75	6043.96	1034.09	24180.8	37821.1	30164.6	28953.9	31318.6	25675.2	40921.8	23619.5	23282.9	23635.7	-	-	-	-	-	-	1.18539	0.000477942	0.304431
C18_negative	MW0008967	Z-L-Phe chloromethyl ketone	Benzene and substituted derivatives	Benzene and substituted derivatives	苯及其衍生物	C18H18ClNO3	350.102	331.098	1.1299	M+F	12.9215	2	0.5111	rp	26049-94-5	99625	-	44317	-	41181	26497.7	37099.1	31683.8	38427.3	36206.7	35978.7	35695.6	36395.1	38161.4	22754.8	37917.5	41257.5	44484.3	33971.2	53786.1	47983.5	43188	38847.9	38848.9	38765.3	-	1.07475	0.0284889	0.797579	-0.326301	down	1.00553	0.0239048	0.781738
C18_negative	MW0107973	Firefly luciferin	Heterocyclic compounds	Heterocyclic compounds	杂环化合物	C11H8N2O3S2	278.99	279.998	4.5596	M-H	2.05129	2	0.9054	rp	2591-17-5	92934	HMDB0029713	65823	C02740	271854	288106	275834	281956	285961	289165	300041	286169	292936	302625	294172	277180	298110	319640	308786	309917	305409	306892	280948	282800	283195	-	1.53469	7.5926e-05	0.915685	-0.127076	down	1.14657	0.00827071	0.948273
C18_negative	MW0007218	Fospropofol disodium	Heterocyclic compounds	Heterocyclic compounds	杂环化合物	C13H19Na2O5P	269.088	332.077	1.0081	M-H2O-H	16.1983	3	0.6653	rp	258516-87-9	3038497	HMDB0015661	-	-	28091.1	27878.6	21355.7	17594.6	17965.2	26391	9271.64	6513.08	10782	5091.49	4245.73	7339.94	27347.3	51654	49166.5	17420.3	54977	41777	23851.2	23988.4	23986.9	-	1.06776	0.0363674	0.57471	-0.799095	down	1.46004	0.00256713	0.178442
C18_negative	MEDN1654	Gemfibrozil	Benzene and substituted derivatives	Benzene and substituted derivatives	苯及其衍生物	C15H22O3	249.15	250.157	7.8193	M-H	1.00055	1	0.6664	rp	25812-30-0	3463	HMDB0015371	-	C07020	176.074	194.534	155.723	196.176	349.914	277.634	2537.64	216.839	321.497	202.381	538.364	2345.43	4336.89	5809.67	14406.9	14857.6	13293.5	7754.33	3743.37	3750.35	3755.29	ko05207	1.68135	0.00352161	0.0223301	-5.48486	down	1.38941	0.00434736	0.101923
C18_negative	MEDN1079	FFA(22:6)	FA	FFA	游离脂肪酸	C22H32O2	387.251	328.24	11.4091	M+CH3COO	6.36287	1	0.6821	rp	25167-62-8	6442063	-	-	-	4444.77	3636.62	5901.1	4267.11	4502.39	4377.94	4350.28	4945.12	4964.9	4459.03	4872.42	4352.42	3591.18	3622.93	4261.28	3597.23	3865.53	3503.49	4162.58	4191.18	4253.43	-	-	-	-	-	-	1.39407	0.00028494	1.24519
C18_negative	MW0103993	(R)-S-lactoylglutathione	Amino acid and Its metabolites	Small Peptide	小肽	C13H21N3O8S	378.098	379.105	1.9673	M-H	1.65	3	0.8443	rp	25138-66-3	440018	HMDB0001066	5979	C03451	18795.4	27334	13339.9	19469.1	17121.7	27120.6	15225.8	10571	8213.74	3614.38	9455.59	11025.2	28888.6	29647.8	16054.9	2301.2	22994.3	22232.9	16496.1	16551.4	16550.6	ko00620,ko01100	-	-	-	-	-	-	-	-
C18_negative	MW0168514	2-Hydroxymyristic acid	Organic acid and Its derivatives	Organic acid and Its derivatives	有机酸及其衍生物	C14H28O3	243.196	244.204	7.4375	M-H	0.721197	2	0.936	rp	2507-55-3	1563	HMDB0002261	6579	-	22040.6	27559.6	18071.5	18281.8	25994.2	15720.3	7529.38	6132.36	5939.6	6346.69	4952.43	4175.87	9984.24	18558.8	4060.55	6047.39	11247.5	11557.1	12516.9	12443.3	12529.5	-	1.26862	0.00298441	2.0774	1.05478	up	-	-	-
C18_negative	MEDL02162	FFA(22:5)	FA	FFA	游离脂肪酸	C22H34O2	329.248	330.256	11.1069	M-H	2.04949	2	0.9471	rp	24880-45-3	5497182	HMDB0006528	194	C16513	17006.8	13236.4	21671.8	12837.1	17575.7	18399.5	17487.1	19378.8	24654.7	23303.5	19168	17825.3	24022.3	34807.9	30621	13559	22682.9	35854.8	20967.2	21466.8	21497.4	ko01040	1.09555	0.0318923	0.623513	-0.681508	down	-	-	-
C18_negative	MW0194137	8Z,11Z,14Z,17Z-eicosatetraenoic acid	FA	Oxidized lipids	氧化脂质	C20H32O2	303.234	304.24	11.001	M-H	3.87292	1	0.9825	rp	24880-40-8	11722594	-	-	-	1.89221e+06	1.41319e+06	2.19357e+06	1.76703e+06	2.01533e+06	1.53448e+06	1.6935e+06	2.30708e+06	2.08969e+06	2.48047e+06	2.36189e+06	1.92241e+06	664045	741109	1.05195e+06	816517	771373	835040	1.75864e+06	1.78637e+06	1.78905e+06	-	1.60992	0.000140303	2.21634	1.14818	up	1.54092	2.36871e-05	2.63421
C18_negative	MW0015788	Androsterone sulfate	Hormones and hormone related compounds	Hormones and hormone related compounds	激素及激素相关物质	C19H30O5S	405.156	370.181	2.4066	M+Cl	17.496	2	0.6559	rp	2479-86-9	159663	HMDB0002759	3559	-	10306.1	7832.76	9329.06	6933.49	8498.21	8215.35	9477.27	9316.22	10965.4	10309.2	11104.6	10317.9	3317.77	3023.61	5914.75	3910.49	3376.82	5340.48	7785.07	7741.99	7784.18	-	1.51627	8.01843e-05	2.05414	1.03853	up	1.49085	3.94365e-06	2.47109
C18_negative	MW0126012	Oxypurinol	Heterocyclic compounds	Heterocyclic compounds	杂环化合物	C5H4N4O2	151.026	152.033	0.9478	M-H	0.953262	1	0.745	rp	2465-59-0 | 184764-63-4 | 187486-05-1 | 187486-06-2	135398752	HMDB0000786	-	C07599	46268.5	26153.1	41323.8	39906.1	33523.7	29018.3	48996.8	47271.7	40378.8	44423	44881.3	36241	24059	25356.6	34520.4	37958.5	31214.8	25783.1	37996.6	38911.4	38971.9	-	-	-	-	-	-	1.28566	0.0010163	1.46564
C18_negative	MEDN1074	Allocholic acid	Bile acids	Bile acids	胆汁酸	C24H40O5	375.29	408.288	9.6647	M-H	0.665107	1	0.8136	rp	2464-18-8	160636	HMDB0000505	5491	C17737	4925.05	1943.69	2282.76	3097.74	3176.18	4019.07	811.214	3371.88	615.26	1127.3	2052.49	2990.23	754.373	684.593	1566.99	3986.52	1464.16	1573.83	2000.58	2029.16	2129.24	-	1.1138	0.0404116	1.93854	0.954972	up	-	-	-
C18_negative	MW0016013	Avocadene 1-acetate	FA	Others	其他	C19H36O4	387.275	328.261	10.2345	M+CH3COO	2.60403	3	0.7996	rp	24607-09-8	3624980	HMDB0031043	-	-	673.713	885.574	1740.41	342.918	618.465	810.596	556.567	687.858	406.005	915.898	142.451	549.453	2121.66	2597.76	2254.98	1037.42	2282.06	2526.77	2235.47	2505.57	2498.6	-	1.34765	0.00175131	0.395587	-1.33793	down	1.33292	0.000417412	0.254139
C18_negative	MEDN1078	Epoxyoleic acid	FA	FFA	游离脂肪酸	C18H34O3	297.243	298.251	9.0433	M-H	2.77297	1	0.9601	rp	24560-98-3	119250	-	-	-	110229	137279	116741	98094.6	116785	63767.7	35310.1	32840.9	33479.8	30299.6	24567.3	29699.6	25433.6	49319.3	23326.2	26622.4	28197.4	30648.6	57598.9	58335.8	58333.1	-	1.60715	0.000291691	3.50261	1.80843	up	-	-	-
C18_negative	MW0015712	alpha-Muricholic acid	Organic acid and Its derivatives	Organic acid and Its derivatives	有机酸及其衍生物	C24H40O5	467.301	408.288	6.2962	M+CH3COO	2.84798	1	0.9427	rp	2393-58-0	5283852	HMDB0000506	-	C17647	14296.6	6522.89	7338.61	28796.3	17189.9	8471.36	7138.71	12314.8	7735.95	9467.84	6231.97	8675.14	1732.76	3896.71	118.937	2157.71	5173.11	2836.64	8601.16	8617.25	8630.82	-	1.22045	0.0228587	5.19077	2.37595	up	1.0404	0.000426359	3.23981
C18_negative	MW0146546	Batrachotoxin	Heterocyclic compounds	Heterocyclic compounds	杂环化合物	C31H42N2O6	537.288	538.304	7.8806	M-H	14.9351	3	0.7021	rp	23509-16-2	6324647	-	-	-	2710.17	733.075	1811.31	2266.75	2739.39	2449.09	423.739	2321.62	1730.07	1725.47	384.375	397.244	6765.17	10065.1	11631.5	24996.8	20658.7	13412.5	4649.74	4675.28	4735.59	-	1.56007	0.00657524	0.145205	-2.78383	down	1.45633	0.00475633	0.079773
C18_negative	MW0014242	3-Oxocholic acid	Organic acid and Its derivatives	Organic acid and Its derivatives	有机酸及其衍生物	C24H38O5	405.264	406.272	6.2507	M-H	2.50359	2	0.9024	rp	2304-89-4	5283956	HMDB0000502	-	-	6897.08	1142.84	1228.92	719.742	9940.53	678.956	951.675	3724.78	1074.58	3529.52	3406.17	769.595	883.986	8439.25	12446.3	22449.2	12949.7	10904.7	5911.13	5861.78	5863.31	-	-	-	-	-	-	1.06172	0.0235726	0.197675
C18_negative	MEDN1417	13-Hpode	FA	Oxidized lipids	氧化脂质	C18H32O4	311.223	312.23	8.6596	M-H	1.4136	1	0.8843	rp	23017-93-8	6437847	HMDB0003871	64784	C04717	24648.2	21170.4	22814.3	19109.3	24742	19577.5	14904.7	21060.2	13865.3	15270.8	16840.5	13245.5	11551.7	10679.1	13540.1	16557.9	13443	11333.8	16061.7	16167.5	16122.6	ko00591,ko01100	1.55414	4.73762e-05	1.71274	0.776304	up	-	-	-
C18_negative	MW0113079	4'-Hydroxyacetophenone 4'-[4-hydroxybenzoyl-(->5)-apiosyl-(1->2)-glucoside]	Benzene and substituted derivatives	Benzene and substituted derivatives	苯及其衍生物	C26H30O13	550.165	550.169	1.5271	M-	10.2422	3	0.5145	rp	228405-07-0	85277745	HMDB0036332	-	-	9353.4	15287.9	5623.49	12373.1	11333	13951.5	8601.55	4449.85	6410.61	5853.17	6160.44	8931.86	7114.62	7669.13	6902.59	18027	7392.49	5629.55	9170.72	9169.89	9010.35	-	-	-	-	-	-	-	-	-
C18_negative	MEDL01854	Demethoxycurcumin	Others	Others	其他	C20H18O5	338.109	338.115	1.0989	M-	16.3474	2	0.6602	rp	22608-11-3	5469424	HMDB0033801	-	-	15463	12403	12018.4	11779.7	11786.4	15753.4	12912.6	9995.18	14931.7	16244.9	8774.23	12365.7	15761.6	15116.3	18189.6	16804.8	15047.7	17853.3	20270.5	20325.8	20441.8	-	1.26751	0.0072789	0.801874	-0.318552	down	1.07315	0.0179011	0.761585
C18_negative	MW0103659	S-adenosylmethioninamine	Nucleotide and Its metabolites	Nucleotide and Its metabolites	核苷酸及其代谢物	C14H23N6O3S+	374.156	355.155	1.2208	M+F	5.675	3	0.579	rp	22365-13-5	439415	HMDB0000988	3501	C01137	47828	24129.7	41059.5	45976.9	32199.7	22891.1	36126.5	35622.5	36910.1	45543.9	37252.3	41071.2	12450.2	8163.15	14922.3	19517.6	10050.4	14267.6	29925.9	29327.9	29362.4	ko00270,ko00330,ko01100	1.49383	0.00275366	2.69726	1.43149	up	1.48951	5.30021e-07	2.9296
C18_negative	MW0148776	2'Deoxy-thymidine-5'-diphospho-alpha-D-glucose	Nucleotide and Its metabolites	Nucleotide and Its metabolites	核苷酸及其代谢物	C16H26N2O16P2	563.069	564.076	1.1299	M-H	0.751932	3	0.5793	rp	2196-62-5	443210	HMDB0001328	-	C00842	19481.3	30048.3	13455.4	22820.2	22067.1	35788	13532.1	25129	22128.3	9925.25	13038.3	26676.8	34600.6	45360.4	31795.3	63167.3	34346.1	45619.2	27764.6	28122.4	28106.6	ko00523,ko01100,ko01250	1.24215	0.0110397	0.563619	-0.827207	down	1.3148	0.00245073	0.433247
C18_negative	MW0125756	Neoacrimarine H	Alcohol and amines	Amines	胺类	C33H29NO8	607.209	567.189	1.4353	M-H+CH3CN	7.07496	3	0.5433	rp	217199-06-9	10507216	HMDB0033031	-	-	1152.86	586.999	1225.54	1455.79	723.67	675.08	913.585	863.656	500.466	954.961	728.993	704.72	2446.18	1978.83	2726.45	2313.48	3578.22	2399.3	1620.03	1626.85	1669.83	-	1.51642	0.000241336	0.376879	-1.40783	down	1.52208	0.000269224	0.302178
C18_negative	MW0015524	(2Z,4E)-5-[(1S)-1-hydroxy-2,6,6-trimethyl-4-oxocyclohex-2-en-1-yl]-3-methylpenta-2,4-dienoic acid	Organic acid and Its derivatives	Organic acid and Its derivatives	有机酸及其衍生物	C15H20O4	527.268	264.136	6.5082	2M-H	8.2223	2	0.6877	rp	21293-29-8	5280896	HMDB0035140	-	C06082	4355.22	4621.92	13843.5	8490.32	1294.08	1771.58	24420.6	6371.53	31556.8	8043.33	8087.39	16884	1979.81	764.226	2250.16	1998.99	1909.92	2745.26	8403.46	8449.93	8491.21	ko01100	-	-	-	-	-	1.41235	0.0210853	8.18687
C18_negative	MW0049090	Cycloartanyl ferulate	Aldehyde,Ketones,Esters	Esters	酯类	C40H60O4	603.44	604.449	10.8787	M-H	1.15248	3	0.6983	rp	20972-10-5	59271038	HMDB0036295	-	-	3892.21	3425.05	10567.9	5424.67	8275.44	7561.04	11347.6	8219.72	7574.06	11717.9	9652.63	9078.46	1088.73	3168.76	2990.01	1506.2	995.256	945.693	7629.86	8255.65	8108.42	-	1.41866	0.00682237	3.66037	1.87199	up	1.48939	7.46178e-06	5.38497
C18_negative	MW0106796	Dapt	Amino acid and Its metabolites	Amino acid derivatives	氨基酸衍生物	C23H26F2N2O4	431.189	432.186	5.7337	M-H	23.8209	2	0.6229	rp	208255-80-5	5311272	-	64803	-	6987.6	6856.93	5880.85	6369.82	6003.2	6555.55	6724.42	6518.3	5881.76	5815.69	5641.39	4999.27	5889.45	5802.31	5898.15	5445.45	5261.97	5146.34	5533.04	5416.36	5405.77	-	1.32932	0.00388045	1.15579	0.208882	up	-	-	-
C18_negative	MW0147491	Cinegalline	Alkaloids	Alkaloids	生物碱	C23H30N2O6	429.195	430.21	11.1219	M-H	19.1256	3	0.6276	rp	20772-38-7	442948	-	-	C10762	8251.43	7168.04	12389.9	9572.38	11939.5	12370.4	16658.9	16927.4	13866.5	18376.3	20695.1	17496.9	7662.16	9029.25	7865	8374.86	6959.49	6772.96	8925.49	9499.33	10267.2	-	1.05338	0.0426742	1.32205	0.402774	up	1.5435	4.34407e-05	2.22917
C18_negative	MW0015655	All-trans-hexaprenyl diphosphate	Organic acid and Its derivatives	Phosphoric acids	磷酸类化合物	C30H52O7P2	602.348	586.319	8.2938	M+NH4-2H	15.7221	3	0.683	rp	207513-95-9	5280413	HMDB0012188	-	C01230	548098	382257	449032	645847	846106	575052	837614	936250	582440	873146	965491	855166	165276	250114	397329	282534	154012	232412	826739	830083	836740	ko00900	1.43607	0.00272189	2.32601	1.21786	up	1.48814	1.19275e-05	3.40837
C18_negative	MW0000187	Codeine-6-glucuronide	Alkaloids	Isoquinoline alkaloids	异喹啉类生物碱	C24H29NO9	494.171	475.184	4.2119	M+F	23.7361	3	0.58	rp	20736-11-2	5489029	HMDB0060464	-	C16577	16239.7	17708.6	16037.4	16807.9	17282.5	17618.6	17912.6	16320.9	17778.1	17133.8	17312.7	17173.7	18077.3	19224.9	18626.9	17872	18812.6	18113.6	16481.3	16342.6	16477.4	ko00982	1.3714	0.0021772	0.918423	-0.122769	down	1.21709	0.00370397	0.935918
C18_negative	MW0006712	Darunavir	Benzene and substituted derivatives	Benzene and substituted derivatives	苯及其衍生物	C27H37N3O7S	582.191	547.235	2.437	M+Cl	19.8917	2	0.7496	rp	206361-99-1	213039	HMDB0015393	-	-	4766.71	941.879	5660.26	5658.5	3555.28	1550.46	8903.58	9640.41	9755.24	13101.2	6119.74	8657.86	5505.25	3787.94	11281.3	20615.7	3022.33	5538.97	8070.47	8074.3	8161.73	-	-	-	-	-	-	-	-	-
C18_negative	MW0054695	5,8,11-Eicosatrienoic acid	FA	FFA	游离脂肪酸	C20H34O2	305.249	306.256	11.4091	M-H	0.485019	1	0.9795	rp	20590-32-3	5312531	HMDB0010378	-	C21938	174438	123454	215520	140842	167629	137555	184983	212084	187534	168526	191053	179946	83918.9	100118	111030	91685.3	95978.9	92557.7	147524	147915	149207	-	1.47977	0.00438706	1.66775	0.737904	up	1.56053	6.44297e-07	1.95402
C18_negative	MW0143587	5-Chloro-3-(4-methylsulfonylphenyl)-2-pyridin-3-ylpyridine	Heterocyclic compounds	Heterocyclic compounds	杂环化合物	C17H13ClN2O2S	343.037	344.039	0.5602	M-H	17.2431	3	0.662	rp	202409-31-2	443378	-	-	-	285407	298338	315562	230507	246356	355134	242407	191394	212280	179097	174231	251493	350862	417688	441504	316415	439405	471379	292849	297834	297551	-	1.33333	0.00373513	0.710351	-0.493396	down	1.47155	0.000118084	0.513242
C18_negative	MEDN1485	Glycerophospho-N-Arachidonoyl Ethanolamine	GP	LPE	溶血磷脂酰乙醇胺	C25H44NO7P	500.28	501.286	8.2482	M-H	6.1317	1	0.8564	rp	201738-25-2	71684654	-	-	-	4.46536e+06	3.94404e+06	3.55267e+06	2.56747e+06	3.32426e+06	3.72931e+06	3.71346e+06	2.37717e+06	2.0086e+06	2.53286e+06	2.60984e+06	2.03624e+06	2.57761e+06	1.83939e+06	1.14605e+06	1.62894e+06	2.35752e+06	2.71326e+06	2.92203e+06	2.95223e+06	3.07338e+06	-	1.31642	0.00152135	1.76005	0.815619	up	-	-	-
C18_negative	MW0138910	Meclocycline	Heterocyclic compounds	Heterocyclic compounds	杂环化合物	C22H21ClN2O8	476.093	476.099	1.74	M-	12.6992	2	0.5954	rp	2013-58-3	54676539	-	43238	-	2604.13	1412.52	4106.21	6324.7	2750.49	1034.57	19779	11045.6	37054.4	30399.5	17401.4	15432.4	1630.58	616.163	2243.53	2034.21	135.865	675.691	7298.06	7385.84	7377.77	-	-	-	-	-	-	1.45736	0.00359687	17.8723
C18_negative	MW0012045	11,12,14-Trihydroxy-7-methoxy-8,11,13-abietatrien-20,6-olide	Benzene and substituted derivatives	Benzene and substituted derivatives	苯及其衍生物	C21H28O6	375.181	376.189	3.969	M-H	0.100307	3	0.7752	rp	197649-67-5	131751217	HMDB0031932	-	-	6167.66	7215.73	6547.68	6331.63	6385.89	5329.34	6938.41	8192.46	10969	4029.63	4396.93	8711.38	7804.49	6587.13	10377.9	7940.03	7205.07	7461.11	6460.97	6430.66	6460.38	-	1.14296	0.0321952	0.801633	-0.318986	down	-	-	-
C18_negative	MW0126927	Uroporphyrinogen III	Heterocyclic compounds	Heterocyclic compounds	杂环化合物	C40H44N4O16	817.251	836.275	1.1752	M-H2O-H	3.9054	3	0.6069	rp	1976-85-8	1179	HMDB0001086	79	C01051	19205	6804.03	14208.9	10936.6	11183.2	8193.72	11724.3	5520.64	6799.25	10049.3	5500.7	12054.3	16557.4	11600.4	18187.3	19410	16318.8	9896.22	12035.7	11747.1	12000.1	ko00860,ko01100,ko01240	-	-	-	-	-	1.16395	0.00714183	0.561579
C18_negative	MW0000057	10-Hydroxycamptothecin	Alkaloids	Alkaloids	生物碱	C20H16N2O5	363.098	364.106	4.1964	M-H	2.49987	2	0.7483	rp	19685-09-7	97226	-	44415	C17939	55470.5	53437.4	52912.9	53821.8	54700.6	56666.5	55497.4	52351.7	54390.4	59171.9	57567.4	55344.9	60527.8	59511.5	59928.2	58492.8	59209.4	55400.8	56272.6	56018.4	56342.7	-	1.42994	0.00110216	0.926188	-0.110623	down	-	-	-
C18_negative	MW0105439	Adouetine X	Amino acid and Its metabolites	Amino acid derivatives	氨基酸衍生物	C28H44N4O4	499.333	500.336	8.2786	M-H	7.55813	3	0.6799	rp	19542-37-1	5281577	HMDB0034216	-	C09993	476695	475367	465780	473944	501287	474655	522369	565834	548344	561292	517154	541204	488791	550208	586217	580636	546579	597432	545058	548277	558268	-	1.42939	0.0032613	0.856073	-0.224194	down	-	-	-
C18_negative	MW0137591	Cardamonin	Heterocyclic compounds	Heterocyclic compounds	杂环化合物	C16H14O4	269.078	270.089	1.4966	M-H	8.38251	2	0.7627	rp	19309-14-9 | 18956-16-6	641785	HMDB0132913	52049	-	27543.9	31909.4	20650.7	26945	31744.2	35331.3	19778	12848.2	18126.7	13796.7	14511	24993.7	38620.9	32495.3	33325.3	36528.9	34941.2	25843.1	26568.9	26492.1	26492.8	-	-	-	-	-	-	1.41215	9.44864e-05	0.515747
C18_negative	MEDN1181	5-Hydroxyindoleacetaldehyde	Heterocyclic compounds	Indole and Its derivatives	吲哚及其衍生物	C10H9NO2	349.119	175.063	4.1964	2M-H	3.49121	1	0.6778	rp	1892-21-3	74688	HMDB0004073	-	C05634	103157	111515	105181	105389	108083	113164	110846	104870	110174	110378	107450	105737	112843	121655	115179	113464	116140	112431	101101	101914	101893	ko00380,ko01100	1.29178	0.00546055	0.934622	-0.0975448	down	1.25395	0.00282883	0.938909
C18_negative	MW0105040	3-Hydroxydodecanoic acid	Organic acid and Its derivatives	Organic acid and Its derivatives	有机酸及其衍生物	C12H24O3	215.165	216.173	7.7579	M-H	0.85	3	0.851	rp	1883-13-2 | 53941-38-1	94216	HMDB0000387	-	-	7548.2	4665.38	3863.05	4883.7	7598.82	2090.38	1096.37	1694.33	1271.23	1224.15	2554.52	976.627	1076.3	637.445	2143.5	749.429	1493.46	505.321	2605.24	2615.65	2648.63	-	1.46885	0.00493635	4.64003	2.21413	up	-	-	-
C18_negative	MEDP1493	N6-Methyladenosine	Nucleotide and Its metabolites	Nucleotide and Its metabolites	核苷酸及其代谢物	C11H15N5O4	316.079	281.112	2.2248	M+Cl	6.25	3	0.8435	rp	1867-73-8	102175	HMDB0004044	-	-	17537.4	8236.9	14927.8	11699.1	11626.8	8948.02	16649.7	13648.8	12157.1	13667.4	11714.7	10917.6	18973.7	18357.1	24331.6	18306.4	19012.4	16921.5	14069.2	14171.4	14236.1	-	1.3265	0.00301295	0.629632	-0.667419	down	1.3308	0.00108232	0.679495
C18_negative	MW0115864	(2R,3R,4S,5R)-3,4,5,6-Tetrahydroxy-2-((7-nitrobenzo[c][1,2,5]oxadiazol-4-yl)amino)hexanal	Benzene and substituted derivatives	Benzene and substituted derivatives	苯及其衍生物	C12H14N4O8	401.095	342.081	1.4813	M+CH3COO	0.339724	2	0.5688	rp	186689-07-6	6711157	-	96480	-	4675.8	7724.14	5227.64	6087.87	8348.2	8984.14	3932.2	3618.25	4302.74	2717.22	2833.06	6689.61	3933.91	3261.67	4381.2	7303.97	4391.07	7301.53	5494.46	5531.72	5496.28	-	-	-	-	-	-	-	-	-
C18_negative	MW0134121	5,7-Dihydroxy-2-phenyl-6-[3,4,5-trihydroxy-6-(hydroxymethyl)oxan-2-yl]-8-(3,4,5-trihydroxyoxan-2-yl)chromen-4-one	Aldehyde,Ketones,Esters	Ketones	酮类	C26H28O13	607.163	548.153	1.9673	M+CH3COO	7.13752	2	0.6957	rp	185145-34-0	44715843	HMDB0140256	-	-	2815.76	1788.06	3200.55	2479.53	2093.1	2068.94	3485.88	2132.96	3846.38	3807.8	4492.34	3184.81	934.737	695.014	1204.05	765.817	990.893	422.903	2441.68	2449.83	2354.85	-	1.52178	0.000261042	2.88146	1.5268	up	1.48624	0.000218681	4.17883
C18_negative	MW0147862	Cucurbitacin E	Aldehyde,Ketones,Esters	Esters	酯类	C32H44O8	608.298	556.304	8.7657	M+Cl+NH3	3.40293	3	0.5164	rp	18444-66-1	5281319	-	-	C08797	46374	39413.1	45322.3	40309.9	35373.2	37216	44439.3	35417.4	21497.2	40312.7	25049.3	38277	13620.2	42162.7	18154.3	21566.8	12925.6	13032.6	60631.4	57802.9	61450.5	-	1.37006	0.00518374	2.00893	1.00642	up	1.04234	0.0409166	1.68771
C18_negative	MW0151751	Integerrine	Benzene and substituted derivatives	Benzene and substituted derivatives	苯及其衍生物	C35H39N5O4	592.296	593.3	8.4152	M-H	3.5035	3	0.6806	rp	18397-13-2	5281590	-	-	C10007	6413.77	6653.74	7902.2	8769.59	9894.22	8561.94	11359.3	14008.8	15327.8	17663.1	18973.6	16408.7	12832.1	15177.5	10595.2	12680.1	13133.3	12201.4	11835.6	13041.3	13207.2	-	1.49866	0.000174332	0.629021	-0.668819	down	-	-	-
C18_negative	MW0013390	2alpha-Hydroxypyracrenic acid	Organic acid and Its derivatives	Organic acid and Its derivatives	有机酸及其衍生物	C39H54O7	633.365	634.387	7.2403	M-H	22.488	3	0.5721	rp	182682-96-8	131750901	HMDB0029780	-	-	177.871	15.5903	64.1952	171.753	18.3934	179.347	168.812	56.9281	19.7161	12.9919	269.77	285.588	3629.14	3125.84	3086.29	4269.3	2327.68	4207.24	765.794	733.865	633.124	-	1.59998	9.76383e-05	0.0303771	-5.04087	down	1.45543	8.82547e-05	0.0394181
C18_negative	MW0114852	Methyl beta-D-galactopyranoside	Carbohydrates and Its metabolites	Carbohydrates and Its metabolites	碳水化合物及其代谢物	C7H14O6	213.085	194.079	0.652	M+F	19.2813	1	0.6087	rp	1824-94-8	94214	-	-	C03619	29066.1	31198.9	27005.9	26574.7	28177.3	38560.7	30343.3	25256.8	28004.7	27985.9	31375.4	34636.5	44462.1	39567.6	33202.6	31676.6	40720.8	45742.1	33242.2	33577.9	33727.7	ko02010	1.22578	0.0126325	0.767227	-0.382274	down	1.20445	0.00746629	0.754562
C18_negative	MW0117028	6-Chloro-5-methyl-1-((2-(2-methylpyrid-3-yloxy)pyrid-5-yl)carbamoyl)indoline	Alcohol and amines	Amines	胺类	C21H19ClN4O2	439.114	394.12	4.1964	M+HCOO	0.0277545	2	0.7379	rp	181632-25-7	3644637	-	45379	-	38356	39287.7	37041.9	38246.3	37828.1	39639	38494.5	37149.9	37867.9	40125.7	39477.4	37167.1	41877.1	41753.8	41913.3	39693.4	41088.5	38153.8	38018.6	37882.5	37921.5	-	1.23009	0.0118435	0.942405	-0.0855806	down	1.07226	0.0148564	0.941928
C18_negative	MW0004094	3-Methoxy-4-hydroxyphenylglycolaldehyde	Benzene and substituted derivatives	Phenolics	苯酚类	C9H10O4	181.05	182.058	2.5884	M-H	0.525	3	0.7922	rp	17592-23-3	440729	HMDB0004061	-	C05583	2424.19	1240.29	676.151	1258.76	949.913	1026.88	219.128	528.835	65.972	36.9707	4.62132	61.6181	554.946	2627.73	1429.19	4239.23	2692.4	3115.61	1177.44	1174.84	1167.71	ko00350,ko01100	-	-	-	-	-	1.33591	0.00704682	0.062565
C18_negative	MW0169026	Dehydroabietic acid	Organic acid and Its derivatives	Organic acid and Its derivatives	有机酸及其衍生物	C20H28O2	299.202	300.209	9.9579	M-H	2.39083	1	0.704	rp	1740-19-8	94391	HMDB0061925	-	C12078	4692.18	4943.01	4884.93	5038.81	4728.69	4710.37	5108.93	7384.03	4644.81	5181.96	5333.11	4759.52	5489.48	5770.57	5724.59	5354.86	5703.16	6208.35	5484.64	5485.32	5513.31	-	1.55525	0.000260316	0.846632	-0.240193	down	-	-	-
C18_negative	MW0154127	N-[(7,8-dihydropterin-6-yl)methyl]-4-(beta-D-ribofuranosyl)aniline 5'-phosphate	Heterocyclic compounds	Heterocyclic compounds	杂环化合物	C18H23N6O8P	517.107	482.132	1.2208	M+Cl	14.2525	3	0.5479	rp	173932-56-4	135911934	-	-	C20562	5295.6	3453.53	4716.84	5682.39	4986.05	3690.82	6565.74	4960.17	5460.34	4676.48	4589.35	3629.57	805.9	901.939	988.772	3256.75	728.848	1345.55	4417.91	4196.56	4389.26	ko00790,ko01240	1.51802	0.000109477	3.46613	1.79333	up	1.40659	7.03304e-05	3.72229
C18_negative	MW0054522	1-O-Hexadecyl-lyso-sn-glycero-3-phosphocholine	GP	LPC	溶血磷脂酰胆碱	C24H52NO6P	540.367	481.353	8.919	M+CH3COO	5.81732	2	0.9183	rp	17364-21-5	3983	-	24070	-	30100.5	28823	34409.7	30882.5	37804.6	32042	58367.4	71034.7	76653.5	65688.4	62465.7	57093.8	31871.9	33609.6	40683.7	40394.9	35470.3	28875.8	46938.8	47239.4	47899.1	-	-	-	-	-	-	1.49785	2.61355e-05	1.85534
C18_negative	MW0109139	Phenylalanyltyrosine	Amino acid and Its metabolites	Small Peptide	小肽	C18H20N2O4	435.119	328.142	1.2208	M-H	3.10051	2	0.8085	rp	17355-18-9	515709	HMDB0029007	23928	-	20023.5	19574.3	26631	35160.6	33354.8	25128.4	28590.1	37379	26673.5	13143.1	33151.2	20433.3	8979.71	21646.9	8797.46	2245.67	11511.1	14600.3	27903.5	27062.4	28589.2	-	1.19474	0.00222713	2.35866	1.23797	up	1.09457	0.00721245	2.35125
C18_negative	MW0013292	24,25-Diacetylvulgaroside	Heterocyclic compounds	Heterocyclic compounds	杂环化合物	C29H44O8	539.286	520.304	6.1749	M+F	23.8711	3	0.526	rp	172616-87-4	85261348	HMDB0041366	-	-	707.063	169.062	1893.67	3617.85	1101.1	1478.06	7556.69	8421.71	23897.2	10145.9	4713.13	1905.15	2755.56	167.513	390.38	2187.41	160.339	900.752	3775.74	3778.09	3758.45	-	-	-	-	-	-	1.26233	0.0440348	8.63154
C18_negative	MW0112222	2-Methylcyclododecanone	Aldehyde,Ketones,Esters	Ketones	酮类	C13H24O	241.181	196.183	6.9977	M+HCOO	2.08605	3	0.719	rp	16837-94-8	543426	HMDB0041404	-	-	6935.5	12593.1	7067.23	9668.26	10036	5506.16	1582.51	954.762	1903.16	1025.53	880.083	691.721	4492.5	7834.99	1264.4	393.951	4281.37	4586.01	4898.04	4903.02	4980.76	-	1.0411	0.00997893	2.26691	1.18073	up	-	-	-
C18_negative	MW0114000	beta-L-fucose 1-phosphate	Organic acid and Its derivatives	Organic acid and Its derivatives	有机酸及其衍生物	C6H13O8P	280.987	244.035	4.5596	M+K-2H	9.11042	2	0.7003	rp	16562-59-7	65369	HMDB0001265	6120	C02985	29217.4	30596.1	29236.4	30577.3	30795.5	31074.7	32333.2	31087.6	30996.1	32347.4	31640.4	29296.8	32361.1	34622	33107.8	33487.1	33033.9	32650	30517.5	30298.6	30513.4	ko00051,ko00520,ko01100,ko01250	1.53411	7.9733e-05	0.910849	-0.134716	down	1.1541	0.00780992	0.941985
C18_negative	MW0161294	S-nitroso-L-cysteinylglycine	Organic acid and Its derivatives	Organic acid and Its derivatives	有机酸及其衍生物	C5H9N3O4S	247.048	207.031	0.8248	M-H+CH3CN	4.75	3	0.785	rp	162758-33-0	9942496	-	-	-	6284.91	6099.05	6789.97	3380.75	5969.94	6801.92	4375.96	4254.64	4384.13	2177.91	1951.05	4627.26	1512.32	4185.75	2072.25	850.574	2388.95	1878.16	5174.23	5296.39	5297.74	-	1.3957	0.000328224	2.74104	1.45472	up	-	-	-
C18_negative	MW0053997	Hydroxyvalerenic Acid	Organic acid and Its derivatives	Organic acid and Its derivatives	有机酸及其衍生物	C15H22O3	287.11	250.157	0.6055	M+K-2H	12.0456	2	0.7118	rp	1619-16-5	6537505	HMDB0036563	-	-	14661.1	11695.9	14008.8	12177	12978.8	14203.6	11299.5	10169.6	12312.7	9713.74	9963.58	11500.3	12675.6	10470.4	13325.1	10265.6	14047.3	12558.3	11751.9	11768.6	11876.6	-	-	-	-	-	-	-	-	-
C18_negative	MW0055335	N-octanoylsphingosine 1-phosphate	SL	Cer	神经酰胺	C26H52NO6P	540.331	505.353	8.6444	M+Cl	19.8446	2	0.6145	rp	158983-53-0	10864091	-	63016	-	22294.5	22887.6	23893.1	22326.5	22349.9	24069.4	28099.2	30562.7	29799.5	35923.1	29662.9	25709.2	25539.4	29668.7	29763.5	17920.5	26688	32264.9	27465.2	27204.1	27474.1	-	-	-	-	-	-	-	-	-
C18_negative	MW0157397	Terpendole C	Heterocyclic compounds	Heterocyclic compounds	杂环化合物	C32H41NO5	518.286	519.298	8.9054	M-H	3.73289	3	0.7071	rp	156967-65-6	10369388	-	-	C20546	380.787	334.098	557.176	620.145	743.461	367.823	874.329	2372.24	2877.72	3479.71	3562.91	2101.02	99.0484	238.153	204.782	532.691	174.091	60.1184	1218.32	1258.36	1335.5	-	1.19198	0.0147806	2.2947	1.1983	up	1.44491	0.00210766	11.6648
C18_negative	MW0005121	4-Hydroxyphenylpyruvic acid	Benzene and substituted derivatives	Benzene and substituted derivatives	苯及其衍生物	C9H8O4	220.063	180.042	2.9045	M-H+CH3CN	4.55	3	0.8863	rp	156-39-8	979	HMDB0000707	5675	C01179	12539.5	11517.8	12003.2	11131.9	9045.51	9148.36	9028.86	10071.9	9433.5	9487.27	8301.56	8388.31	4808.16	6903.65	6486.36	7651.26	5849.61	9254.4	7614.52	7377.39	7553.2	ko00130,ko00261,ko00350,ko00400,ko01100,ko01210,ko01230,ko01240	1.41428	0.000852004	1.5966	0.675003	up	1.12932	0.0124815	1.33594
C18_negative	MW0193984	Isolithocholic acid	Bile acids	Bile acids	胆汁酸	C24H40O3	411.275	376.298	9.9426	M+Cl	18.8442	3	0.5856	rp	1534-35-6	164853	HMDB0000717	5685	C17658	1322.88	418.848	421.552	225.998	434.54	504.821	203.246	277.851	299.031	423.024	154.354	282.645	1102.44	2370.11	1435.14	2579.24	1610.66	2053.67	1991	1937.86	2030.01	-	1.44357	0.00131993	0.298499	-1.7442	down	1.5292	0.000911323	0.147082
C18_negative	MW0013494	Sulfoglycolithocholic acid	Hormones and hormone related compounds	Hormones and hormone related compounds	激素及激素相关物质	C26H43NO7S	512.269	513.276	5.7504	M-H	0.111578	3	0.7617	rp	15324-64-8	72222	HMDB0002639	-	C11301	10116.5	10777	21434.1	24280.6	36586.7	17997.4	17427.8	21112.2	63839.4	20228.5	19935	15258.4	33969.4	24876.6	139198	237020	83170.8	116625	47916.4	47866.7	47944.3	-	1.29138	0.0436948	0.190896	-2.38914	down	-	-	-
C18_negative	MEDN0292	3-Hydroxybutyrate	Organic acid and Its derivatives	Organic acid and Its derivatives	有机酸及其衍生物	C4H7O3-	103.04	103.04	1.4353	M-H	1.51386	1	0.9646	rp	151-03-1	3541112	HMDB0000357	-	-	17055.9	18614.5	14245.1	19757	16127.7	16412.2	11956.8	13006.9	13861.2	16179.2	16452	13012.7	21412.8	22431.2	19458.2	18702.9	29271.4	18937.6	17551	17694.1	17742.7	-	1.15713	0.0356259	0.784956	-0.349316	down	1.35518	0.0037482	0.648691
C18_negative	MW0052901	Desferal-iron(III)	Heterocyclic compounds	Heterocyclic compounds	杂环化合物	C25H48FeN6O8	612.262	616.288	8.6444	M-H	4.98154	3	0.5777	rp	14836-73-8	16654917	HMDB0240270	-	-	255016	265067	260109	271306	257891	208289	268529	254205	257987	244152	245922	225662	202690	245080	179755	164178	216950	222705	227865	227908	226519	-	1.18154	0.0113784	1.23252	0.301615	up	1.14418	0.0126733	1.21529
C18_negative	MEDP1225	Urobilinogen	Tryptamines,Cholines,Pigments	Pigments	色素	C33H44N4O6	591.319	592.326	4.5596	M-H	0.957177	3	0.8519	rp	14684-37-8	26818	HMDB0001898	-	C05790	8921.36	12008.2	22827.7	5945.44	16224.5	14097.7	11571.3	6714.34	33271.1	7831.49	12594.5	9477.43	281.619	516.683	418.88	1297.5	10159.3	2346.23	9154.17	9185.7	9170.85	ko00860	1.34759	0.00485278	5.32783	2.41355	up	1.21782	0.0404235	5.42338
C18_negative	MW0112781	Dibenz(b,f)(1,4)oxazepine-10(11H)-carboxylic acid, 8-chloro-, 2-(1-oxo-3-(4-pyridinyl)propyl)hydrazide, monohydrochloride	Benzene and substituted derivatives	Benzene and substituted derivatives	苯及其衍生物	C22H20Cl2N4O3	421.104	458.091	4.1964	M-H	1.02555	2	0.7001	rp	146033-02-5	132748	-	45341	-	69362.1	72841.7	68503.9	69213.4	71613.5	74144.7	72794.7	69007	71542.4	73461.1	71514.2	68775.4	73759.4	78823.2	76080.4	74847.9	75501.1	71878	67898.9	67362.3	67883.6	-	1.22462	0.0101253	0.944087	-0.0830082	down	1.13061	0.00973841	0.947227
C18_negative	MW0170020	Xanthosine	Nucleotide and Its metabolites	Nucleotide and Its metabolites	核苷酸及其代谢物	C10H12N4O6	283.069	284.076	1.8159	M-H	4.03692	1	0.9639	rp	146-80-5	64959	HMDB0000299	3408	C01762	603028	413818	601547	549247	369458	525054	552309	309443	440022	370161	402686	364483	655193	604283	625548	501254	577298	528905	486298	484430	487837	ko00230,ko00232,ko01100,ko01232,ko02010	-	-	-	-	-	1.25143	0.00227868	0.698387
C18_negative	MW0103557	Flavin adenine dinucleotide	Nucleotide and Its metabolites	Nucleotide and Its metabolites	核苷酸及其代谢物	C27H33N9O15P2	784.154	785.157	2.9499	M-H	6.36098	1	0.9588	rp	146-14-5	643975	HMDB0001248	6106	C00016	531475	525308	498667	535348	632439	541521	577680	632575	622965	549866	570818	640168	522071	661938	569086	670946	591871	751055	644559	650707	654829	ko00740,ko01100,ko01240,ko04977	-	-	-	-	-	-	-	-
C18_negative	MW0006470	Candesartan cilexetil	Benzene and substituted derivatives	Benzene and substituted derivatives	苯及其衍生物	C33H34N6O6	609.257	610.254	8.2027	M-H	14.389	2	0.811	rp	145040-37-5	2540	-	43872	C07709	89410.6	81797.2	79626.1	55894.2	55032.5	84048	64605.6	72891.2	37099.8	44528.8	49224.9	49658	46190.7	63953.5	44051.6	25871.7	17176.6	44938.1	61518.1	62917.6	61375.7	-	1.22663	0.00401562	1.8408	0.880331	up	-	-	-
C18_negative	MEDL00098	Pseudouridine	Nucleotide and Its metabolites	Nucleotide and Its metabolites	核苷酸及其代谢物	C9H12N2O6	243.062	244.07	0.9629	M-H	1.1	3	0.9676	rp	1445-07-4	15047	HMDB0000767	5734	C02067	19195.9	11978.4	16082.6	21545.2	16327.7	12828.4	19153.5	21524.2	19454.4	23853.1	18776.1	19565.8	13121.3	12177.8	14422.5	18847.4	12611.5	12699.6	17226.7	17372.7	17528.1	ko00240,ko01100	-	-	-	-	-	1.34264	0.000693448	1.45836
C18_negative	MEDL02332	FFA(12:0)	FA	FFA	游离脂肪酸	C12H24O2	199.17	200.178	9.569	M-H	0.823736	1	0.9183	rp	143-07-7	3893	HMDB0000638	5611	C02679	54680.5	51162.4	63457.1	54849.8	51929	55956.2	56901.3	51097.6	58974.3	74619.2	71912.9	61424.3	33900.8	31646.1	30594.1	29640.3	29359.9	24832.2	52249.8	52308.9	52818.1	ko00061,ko01100	1.65104	1.10927e-06	1.84491	0.883552	up	1.52814	0.000148995	2.08325
C18_negative	MW0159776	Molybdate	Others	Metal, Non-metal and related compounds	金属、非金属及相关物质	H2MoO4	326.795	163.901	3.0709	2M-H	2.57295	3	0.7214	rp	14259-85-9	24621	HMDB0012260	-	C06232	5963.04	3715.03	4860.02	1670.54	2688.18	3509.24	4712.19	4994.91	3076.39	4948.2	1295.92	5093.13	4918.14	5879.62	9085.37	11111.5	6983.52	11546.5	5443.95	5520.49	5519.79	ko02010	1.28026	0.0082842	0.452421	-1.14426	down	1.09596	0.0114613	0.487044
C18_negative	MW0137948	Didymin	Flavonoids	Flavonoid	黄酮	C28H34O14	593.194	594.195	1.0081	M-H	11.3945	2	0.632	rp	14259-47-3	16760075	-	-	-	104519	64541.2	86994.7	66576.5	57434.6	58351	31530	15816.1	12282.3	20851.1	23446.4	25659.1	119325	143323	195144	124443	174945	133816	79339.8	79358.5	78737	-	1.50795	0.000711128	0.492053	-1.02311	down	1.54982	9.34114e-05	0.145439
C18_negative	MW0011239	Dihydroroseoside	Others	Hydrocarbon derivatives	烃衍生物	C19H32O8	388.21	388.21	11.0154	M-	2.08241	2	0.6256	rp	142235-28-7	16196969	HMDB0040614	-	-	15451.9	16521	22607.5	21848.9	23995.1	19950.9	20162.4	25112.3	24280	28295	28704.8	23862.8	13091.6	14312.7	19563.6	15439	15170.9	15980.4	20587.8	21006.7	22171.2	-	1.11584	0.0261665	1.28664	0.363604	up	1.42681	0.000199998	1.60774
C18_negative	MEDN0732	12-HOME	FA	FFA	游离脂肪酸	C18H34O3	297.243	298.251	9.2421	M-H	2.04501	1	0.9305	rp	141-22-0	5312769	HMDB0034297	-	C08365	115453	175508	113846	123726	54195.4	99913.6	37576	52633.4	40200.8	45639.6	36255.2	45124.6	77380.7	84218.7	101974	29853.2	159349	54466.1	73238.8	73283.8	74103.5	-	-	-	-	-	-	-	-	-
C18_negative	MW0144339	Actinorhodin	Others	Others	其他	C32H26O14	633.131	634.132	1.4966	M-H	11.1117	3	0.5645	rp	1397-77-9	441143	-	-	C06691	162363	174940	126523	165277	207980	219578	135568	101881	130596	97593.5	105197	176154	210421	163287	197533	235464	179041	137038	166603	166667	168331	-	-	-	-	-	-	1.19123	0.00778823	0.665302
C18_negative	MW0010589	Dehydrodiferulic dilactone	Lig-s and Coumarins	Lig-s	木脂素	C20H18O8	405.109	386.1	4.1856	M+F	24.1435	2	0.5965	rp	13962-76-0	3703882	HMDB0033876	-	-	27115.5	27483.7	26206.4	26425.1	27740.4	27891.2	28388	26979.1	26995.9	28702.8	28878.6	27385.5	28603	30225.7	29202.9	27411.6	28469.2	28368.4	25698.7	25840.6	25837.3	-	1.24657	0.00910677	0.945331	-0.0811091	down	-	-	-
C18_negative	MW0053773	Goshonoside F6	Benzene and substituted derivatives	Benzene and substituted derivatives	苯及其衍生物	C31H52O12	615.348	616.346	2.9045	M-H	13.369	3	0.5045	rp	138614-60-5	131752396	HMDB0038542	-	-	6079.62	3853.13	18434.4	14465.4	30389.2	9411.53	31975.4	35043.6	42911.4	46865.4	38391.7	30972.7	2730.18	4667.07	1571.87	8148.77	1065.52	2133.07	18626.7	18618.2	18660	-	1.24732	0.0471526	4.0673	2.02407	up	1.49855	7.2346e-06	11.1319
C18_negative	MW0151925	Juvenile hormone I	Hormones and hormone related compounds	Hormones and hormone related compounds	激素及激素相关物质	C18H30O3	293.212	294.219	8.1568	M-H	0.725	3	0.8825	rp	13804-51-8	11197171	-	-	C19613	6650.08	9485.59	6353.9	7579.14	6336.58	5077.79	1968.73	1112.23	1875.07	1459.89	975.07	704.33	7289.1	16104.6	4766.37	4224.46	7837.15	6898.89	5657.73	5691.88	5750.61	-	-	-	-	-	-	1.43854	0.0134909	0.1718
C18_negative	MW0109254	Phosphoenolpyruvate	Organic acid and Its derivatives	Organic acid and Its derivatives	有机酸及其衍生物	C3H5O6P	226.996	167.982	0.8714	M+CH3COO	0.65264	1	0.7944	rp	138-08-9	1005	HMDB0000263	-	C00074	42394.3	33574.3	42962.9	49057.5	46990.8	39178	49470.4	41820.4	47406.9	54766.1	64541	40845	38803.9	35013.5	45322.2	34145.7	35626.9	21962.3	42936.8	42637.4	42678	ko00010,ko00020,ko00400,ko00440,ko00620,ko01100,ko01200,ko01230,ko01240,ko04922,ko04964,ko05230	-	-	-	-	-	1.10237	0.0120936	1.41719
C18_negative	MW0012930	Hexanolamino PAF C-16	GP	PC	磷脂酰胆碱	C30H62NO7P	638.441	579.426	8.6444	M+CH3COO	4.66406	2	0.7	rp	137566-83-7	132080	-	62937	-	1195.01	1727.47	1638.82	2429.35	1434.5	1515.38	2020.56	2882.76	2341.12	2839.18	1556.75	3021.21	1474.28	2532.1	2353.97	1163.88	2103.65	2016.25	2797.7	2646.71	2677.26	-	-	-	-	-	-	-	-	-
C18_negative	MW0146999	Calcium pantothenate	CoEnzyme and vitamins	CoEnzyme and vitamins	辅酶和维生素	C18H32CaN2O10	437.214	476.168	2.2199	M-H	1.80491	1	0.9448	rp	137-08-6	443753	-	-	-	14592.4	4208.39	13375	7502.71	7352.24	4878.95	13173.4	10748.8	8992.11	8987	7102.4	5862.18	19499.8	15639.2	24869.1	14268	17136.3	13755.3	10269.6	10313.8	10459.9	-	1.27988	0.00475055	0.49359	-1.01861	down	1.28558	0.0027347	0.521698
C18_negative	MW0124265	Gravacridonediolacetate	Alcohol and amines	Alcohols	醇类	C21H21NO6	364.118	383.137	1.2682	M-H2O-H	2.75006	3	0.5109	rp	136591-55-4	131752400	HMDB0038554	-	-	3288.21	3832.68	3374.47	3777.05	5701.21	5232.19	3653.16	3518.3	218.598	895.972	3981.68	564.862	6542.81	8323.56	3972.12	575.791	6980.34	6730.15	3687.43	3651.41	3650.1	-	-	-	-	-	-	-	-	-
C18_negative	MW0159295	Valylserine	Amino acid and Its metabolites	Small Peptide	小肽	C8H16N2O4	371.104	204.111	2.6938	M+CH3COO	8.03118	2	0.6972	rp	13588-94-8	139506	HMDB0029136	65142	-	726.284	744.679	2692.04	3770.14	1231.54	778.44	8451.44	3421.37	4691.79	5774.99	4420.05	4133.14	3274	1502.47	1154.06	374.268	128.861	323.238	2607.53	2619.77	2664.22	-	-	-	-	-	-	1.28854	0.00144638	4.57204
C18_negative	MW0012463	15-keto Latanoprost	FA	Oxidized lipids	氧化脂质	C26H38O5	489.283	430.272	6.7964	M+CH3COO	6.42945	2	0.7117	rp	135646-98-9	9867370	-	45712	-	461.245	82.291	178.471	259.179	3178.5	96.4617	129.968	1143.4	278.912	918.35	5645.67	101.597	155.106	4862.72	7128.52	10189.4	5348.11	3298.64	2814.38	2846.47	2835.85	-	1.15672	0.0221664	0.137373	-2.86383	down	-	-	-
C18_negative	MW0141324	12alpha-Hydroxy-3-oxochola-4,6-dien-24-oic Acid	Aldehyde,Ketones,Esters	Esters	酯类	C24H34O4	445.255	386.246	6.1597	M+CH3COO	6.96656	3	0.5245	rp	13535-96-1	166839	-	-	-	39226.7	61463.2	33495.3	272212	61549.6	46241.2	24168.6	73564.4	53279	131721	73301.4	57099.7	42826.4	6776.84	5192.75	3119.34	5742.58	4287.93	5736.36	5907.06	5046.01	-	-	-	-	-	-	1.36238	0.0088867	6.08035
C18_negative	MW0106750	Galactonic acid	Carbohydrates and Its metabolites	Carbohydrates and Its metabolites	碳水化合物及其代谢物	C6H12O7	236.077	196.058	0.8091	M-H+CH3CN	0.45	3	0.9862	rp	13382-27-9	128869	HMDB0000565	3336	C00880	7329.77	5299.76	9440.15	4121.1	6824.15	6379.82	7313.62	6314.82	8265.7	7455.38	7448.57	6610.29	3683.65	6420.42	6782.56	4567.52	5973.34	5923.87	6336.5	6526.5	6530.52	ko00052,ko01100	-	-	-	-	-	1.04622	0.0172716	1.30155
C18_negative	MW0158310	H-Trp-ser-OH	Amino acid and Its metabolites	Small Peptide	小肽	C14H17N3O4	412.116	291.122	1.2055	M-H	0.976847	2	0.7108	rp	133101-40-3	7009660	-	65152	-	17140.2	11945	16259.2	20760.6	17539.8	12094.6	18330.3	17188.5	17245.6	23845.2	16456	19353.7	11019.7	11290.3	13314.9	15899.5	10546.6	11466.6	14947	14854.2	15067.1	-	-	-	-	-	-	1.35047	0.00102645	1.52873
C18_negative	MW0103684	Uridine-5'-diphosphate-glucose	Nucleotide and Its metabolites	Nucleotide and Its metabolites	核苷酸及其代谢物	C15H24N2O17P2	565.049	566.055	1.1299	M-H	3.08704	1	0.9838	rp	133-89-1	8629	HMDB0000286	-	C00029	907369	1.5514e+06	483323	688395	649167	1.47295e+06	572981	674067	654512	398019	235384	913618	1.38665e+06	2.21579e+06	1.77702e+06	1.61014e+06	1.75324e+06	1.73811e+06	1.06726e+06	1.08063e+06	1.08367e+06	ko00040,ko00052,ko00053,ko00500,ko00520,ko00524,ko00561,ko01100,ko01240,ko01250	1.25559	0.0060157	0.548863	-0.865482	down	1.40579	1.35529e-05	0.329033
C18_negative	MW0160161	Nystose	Alcohol and amines	Alcohols	醇类	C24H42O21	718.219	666.222	1.0382	M+Cl+NH3	1.51765	3	0.8667	rp	13133-07-8	166775	-	-	-	15701.6	6020.49	13219.8	11754.2	11398.8	8194.46	7740.86	7142.65	6464.65	11753.3	6275.61	11630.4	26528.1	29946.2	29594.1	32466.7	30521.7	31737.2	16125.1	15971.9	15966.4	-	1.57264	2.44302e-06	0.366656	-1.4475	down	1.54176	2.58412e-08	0.28213
C18_negative	MW0103600	Inosinic acid	Nucleotide and Its metabolites	Nucleotide and Its metabolites	核苷酸及其代谢物	C10H13N4O8P	347.04	348.047	0.8616	M-H	1.60948	1	0.9254	rp	131-99-7 | 30918-54-8 | 25249-22-3	135398640	HMDB0000175	-	C00130	4915.5	31602.8	3551.71	1994.77	5684.85	18561.4	2135	4163.49	3642.24	1443.19	1682.61	1937.18	24463.2	94208.2	44912.9	6584.88	47457.5	69527	21534.9	21445.3	21862.6	ko00230,ko01100,ko01232,ko01240,ko01523,ko04742	1.15941	0.033365	0.230925	-2.1145	down	1.42095	0.0162303	0.0522497
C18_negative	MW0103558	Faicar	Nucleotide and Its metabolites	Nucleotide and Its metabolites	核苷酸及其代谢物	C10H15N4O9P	365.05	366.058	1.4966	M-H	1.675	3	0.9275	rp	13018-54-7	166760	HMDB0001439	-	C04734	193481	185559	146620	193486	224323	226277	164481	136872	158330	129531	126650	194969	227189	181950	232684	228302	210782	171636	192497	193545	194958	ko00230,ko01100	-	-	-	-	-	1.23611	0.00360722	0.727188
C18_negative	MW0006079	Arvanil	Benzene and substituted derivatives	Phenolics	苯酚类	C28H41NO3	438.298	439.309	8.8585	M-H	3.624	2	0.6833	rp	128007-31-8	6449767	-	64918	-	3951.83	3847.73	4775.35	5959.13	6639.08	4552.83	8775.4	13635.9	13028.3	10619	11588.2	9296.57	2352.12	1246.45	3066.7	3264.63	2009.54	1080.88	6689.2	6782.29	6693.84	-	1.37864	0.000897424	2.28304	1.19096	up	1.49417	1.82782e-05	5.14146
C18_negative	MEDL02231	Sennoside B	Quinones	Anthraquinone	蒽醌	C42H38O20	861.172	862.196	1.0382	M-H	15.5518	2	0.6715	rp	128-57-4	91440	HMDB0002783	2406	C13526	159206	97929.4	132890	132192	106570	126341	140571	92343.1	89361.2	117942	99734	126205	152907	136247	248454	202675	214230	152768	105344	94687.8	101588	-	1.21537	0.0208255	0.681967	-0.552227	down	1.2825	0.00733563	0.601615
C18_negative	MW0103204	Zymosterol	Hormones and hormone related compounds	Hormones and hormone related compounds	激素及激素相关物质	C27H44O	436.338	384.339	8.2938	M+Cl+NH3	7.17338	3	0.8675	rp	128-33-6	92746	HMDB0006271	-	C05437	5.69435e+06	5.96662e+06	5.52212e+06	6.03806e+06	5.74895e+06	6.03755e+06	5.71762e+06	6.27377e+06	6.2893e+06	6.31157e+06	6.33034e+06	6.27854e+06	6.62808e+06	6.68981e+06	6.95698e+06	6.92538e+06	6.95445e+06	6.88289e+06	6.05697e+06	6.08571e+06	6.10417e+06	ko00100,ko01100	1.6219	5.85968e-06	0.853063	-0.229276	down	1.39154	0.000437044	0.906514
C18_negative	MW0055136	Mupirocin	FA	Others	其他	C26H44O9	441.066	500.298	1.8188	M+NH4-2H	2.67002	2	0.5399	rp	12650-69-0	446596	HMDB0014554	-	C11758	6499.6	2113.09	7909.29	3846.35	3859.14	3922.21	5276.67	4000.29	3726.72	3102.51	2435.91	3422.86	4807.76	4068.37	5801.43	5285.31	6313.5	6184.8	4045.46	4122.06	4051.14	-	-	-	-	-	-	1.15185	0.00790328	0.676653
C18_negative	MW0009942	Tolterodine	Benzene and substituted derivatives	Benzene and substituted derivatives	苯及其衍生物	C22H31NO	362.195	325.241	10.5879	M+K-2H	16.4467	2	0.6694	rp	124937-51-5	443879	HMDB0015170	-	C07750	17441.3	12508	25187.7	15486.7	20090.1	20573.5	25161.8	21554.7	21995	27318.2	27094	22444.8	15440.4	25604.4	19600.5	20629.9	14446.6	13732	21437.4	22296.4	22610.8	-	-	-	-	-	-	1.07567	0.023239	1.32996
C18_negative	MW0012094	11-dehydro Thromboxane B2-d4	FA	Others	其他	C20H28D4O6	407.22	372.245	10.4034	M+Cl	16.6959	2	0.7246	rp	1240398-15-5	156593929	-	96567	-	3023.73	2162.58	7731	2454.08	3814.59	1824.84	2412.75	3458.51	2410.35	4181.44	3961.28	3447.22	532.434	1315.79	921.329	2187.88	3900.66	1405.22	2604.57	2645.13	2755.01	-	-	-	-	-	-	1.01699	0.0237314	1.93617
C18_negative	MW0008025	N-(2-Cyclohexyloxy-4-nitrophenyl)methanesulfonamide	Benzene and substituted derivatives	Benzene and substituted derivatives	苯及其衍生物	C13H18N2O5S	333.094	314.094	1.2055	M+F	4.27274	2	0.7068	rp	123653-11-2	4553	-	63036	C71930	115902	67092.3	92094.6	100596	88419	75509.9	77845.4	78963.5	63667	78587.5	59036.6	78919	82965	87652.9	107719	93672.5	91386.7	91165.8	90433.2	91371	91337.1	-	-	-	-	-	-	1.22742	0.00300047	0.788044
C18_negative	MW0016023	Azelaic acid	Organic acid and Its derivatives	Organic acid and Its derivatives	有机酸及其衍生物	C9H16O4	187.097	188.105	4.5294	M-H	0.65	3	0.8129	rp	123-99-9	2266	HMDB0000784	5750	C08261	3880.47	3897.36	4166.83	4431.98	4276.41	3668.86	4381.49	5287.87	4452.39	5398.76	5001.46	4952.72	5632.64	4721.75	4616.3	5110.01	5290.46	4159.99	4706.64	4672.88	4710.55	-	1.29683	0.00803253	0.823602	-0.27998	down	-	-	-
C18_negative	MW0128408	(Z)-7-Hexadecen-1,16-olide	Heterocyclic compounds	Heterocyclic compounds	杂环化合物	C16H28O2	251.202	252.209	10.2498	M-H	0.449116	3	0.9568	rp	123-69-3	5365703	HMDB0031086	-	-	46929.1	37617	61233.8	36738.5	42336.4	45456.9	80225.2	53588.1	71900	87449.3	66900.8	50454.8	12674.3	29241.3	18117.8	20064.6	10176.5	10752.1	45412.7	45800.8	46162.9	-	1.5013	0.000153821	2.67565	1.41989	up	1.48655	8.50174e-05	4.06347
C18_negative	MW0009692	Rosiglitazone	Benzene and substituted derivatives	Phenolics	苯酚类	C18H19N3O3S	376.118	357.115	1.9219	M+F	15.7994	2	0.6362	rp	122320-73-4	77999	HMDB0005031	-	-	119152	117632	113265	117108	119896	123872	110208	102827	105676	115581	110459	112054	140299	152930	136077	147369	145395	141571	86511.7	85685.1	86598.6	-	1.62817	1.60558e-05	0.823171	-0.280735	down	1.54688	8.96457e-07	0.760508
C18_negative	MW0143501	Icosa-5,14-dienoic acid	Organic acid and Its derivatives	Organic acid and Its derivatives	有机酸及其衍生物	C20H36O2	329.249	308.272	11.3618	M+Na-2H	10.8108	2	0.6705	rp	122055-58-7	53394695	-	96465	-	412478	305202	556144	437640	399880	407392	372042	582994	428574	517240	464079	562602	52772	105755	64995.2	84965.2	48333	45710.1	340571	344532	346303	-	1.65947	5.81097e-05	6.25726	2.64553	up	1.55536	2.23422e-05	7.27283
C18_negative	MW0006072	Arachidonoyl p-Nitroaniline	Benzene and substituted derivatives	Benzene and substituted derivatives	苯及其衍生物	C26H36N2O3	483.296	424.273	5.2459	M+CH3COO	19.2819	2	0.8111	rp	119520-58-0	35020716	-	-	-	2978.35	1303.55	1322.13	5824.56	6002.76	3807.32	594.018	2534.5	1297.75	2120.48	656.305	529.377	82.967	381.276	74.4224	861.655	213.979	117.638	1401.49	1441.54	1436.22	-	1.50408	0.0117783	12.2629	3.61623	up	1.17847	0.0350398	4.46462
C18_negative	MW0063777	Testosterone glucuronide	Hormones and hormone related compounds	Hormones and hormone related compounds	激素及激素相关物质	C25H36O8	485.221	464.241	6.569	M+Na-2H	11.2939	3	0.7593	rp	1180-25-2	108192	HMDB0003193	2794	C11134	48169	23942.2	16493.3	23858.8	26239.3	43880.8	52274.3	72036.4	66257.7	49597.9	42613.3	53305.9	18218.2	22657.1	18237.4	73509.7	22908.7	20995.9	39706.5	41187.6	42934.7	ko00140	-	-	-	-	-	1.13698	0.0300051	1.90388
C18_negative	MW0106729	2-[2-[19-Acetamido-6-(3,4-dicarboxybutanoyloxy)-16,18-dihydroxy-5,9-dimethylicosan-7-yl]oxy-2-oxoethyl]butanedioic acid	Organic acid and Its derivatives	Organic acid and Its derivatives	有机酸及其衍生物	C36H61NO15	746.386	747.404	9.5226	M-H	14.613	2	0.622	rp	117415-47-1	14077782	HMDB0034699	-	-	1810.94	1623.8	2324.32	2114.08	2644.91	2141.29	3321.92	3788.18	3556.67	4840.22	3087.16	2986.66	638.962	1874.22	1989.77	2223.8	2168.87	2329.65	3291.42	3642.5	3461.95	-	-	-	-	-	-	1.14452	0.00101637	1.92252
C18_negative	MW0106732	Fumonisin b2	Organic acid and Its derivatives	Organic acid and Its derivatives	有机酸及其衍生物	C34H59NO14	686.366	705.394	8.5066	M-H2O-H	13.1014	2	0.7265	rp	116355-84-1	2733489	HMDB0034703	45501	C19242	22082.3	16417.5	18559.2	9433.22	10531	36727.7	13481.6	8225.73	6137.04	7086.03	9682.17	11425.7	7722.53	11120.4	11153	2775.3	6610.54	8696.26	12080	12098.9	12327.3	-	1.13984	0.0422775	2.36597	1.24243	up	-	-	-
C18_negative	MEDP1045	Biliverdin	Tryptamines,Cholines,Pigments	Pigments	色素	C33H34N4O6	598.282	582.248	8.9344	M+NH4-2H	24.3537	3	0.5891	rp	114-25-0	5280353	HMDB0001008	-	C00500	1073.4	919.118	1196.68	1582.58	743.888	1739.23	3462.01	4178.01	4193.04	2307.76	3116.53	2928.59	817.463	1154.61	1091.81	1147.83	1421.8	574.159	1922.6	1838.66	1809.43	ko00860,ko01100	-	-	-	-	-	1.46347	0.000244716	3.25178
C18_negative	MW0000523	(+)-Zeylenol	Benzene and substituted derivatives	Benzene and substituted derivatives	苯及其衍生物	C21H20O7	429.121	384.121	0.5902	M+HCOO	9.81241	2	0.692	rp	113532-12-0	14283260	HMDB0029541	-	-	8692.09	7691.09	8210.68	7412.66	8562.45	9873.29	6975.23	6737.13	7647.63	5566.36	6221.55	3072.4	8591.42	7763.69	9518.78	7227.28	5899.87	1464.75	7624.54	7724.28	7789.88	-	-	-	-	-	-	-	-	-
C18_negative	MW0122142	Ulifloxacin	Heterocyclic compounds	Heterocyclic compounds	杂环化合物	C16H16FN3O3S	348.087	349.09	1.8462	M-H	10.8177	2	0.7019	rp	112984-60-8	124225	-	-	-	30618.5	15565.2	14735.6	12671.8	19034	25010.9	16236.2	7999.16	5298.88	6435.92	8783.78	4859.03	53850.8	27354.8	31390.8	8276.18	26588.9	22726.4	16256.3	16321.4	16459.7	-	-	-	-	-	-	1.2062	0.0196165	0.291519
C18_negative	MW0142033	2,4,5-Trihydroxytoluene	Benzene and substituted derivatives	Phenolics	苯酚类	C7H8O3	175.024	140.047	3.283	M+Cl	19.4	3	0.5996	rp	1124-09-0	70758	-	-	C18317	85505.7	72514.1	83422.2	93643.7	84231.4	75883.4	67095.3	76173.4	70624	52257.5	67152.1	51987.5	116882	170971	76303.1	67173.6	110815	148250	86062.7	85150	86070.5	-	-	-	-	-	-	1.13578	0.0256121	0.558072
C18_negative	MEDP0904	FFA(18:1)	FA	FFA	游离脂肪酸	C18H34O2	281.24	282.256	11.1369	M-H	6.56927	1	0.9275	rp	112-80-1	445639	HMDB0000207	-	C00712	86605.3	83935.4	102313	89190.5	90173	90067.5	94701	102295	112122	125448	125428	108085	72920.4	57636	56978.7	59157.2	44418.3	37055.3	80053.9	81188.1	81852.7	ko00061,ko01040,ko04212	1.46377	0.000344346	1.65247	0.724624	up	1.45773	1.34265e-05	2.03579
C18_negative	MEDL02766	FFA(9:0)	Organic acid and Its derivatives	Organic acid and Its derivatives	有机酸及其衍生物	C9H18O2	315.254	158.131	8.3089	2M-H	0.740591	1	0.7784	rp	112-05-0	8158	HMDB0000847	-	C01601	108066	179093	88978.6	98393.6	68818.1	77184.2	20242.6	15782.9	14606.4	15846.2	9883.06	16885.3	47241.1	68823.9	25975	11906.9	51650	33824.4	52505	53001.4	53007.6	-	1.28029	0.00914524	2.59181	1.37396	up	1.0854	0.0312524	0.389466
C18_negative	MADN0589	N-ethylene glycol neuraminic acid	Amino acid and Its metabolites	Amino acid derivatives	氨基酸衍生物	C11H19NO10	306.077	325.101	1.1299	M-H2O-H	17.1696	1	0.5814	rp	1113-83-3	-	HMDB00833	-	C03410	2.87887e+06	2.29541e+06	2.1658e+06	2.50223e+06	2.96079e+06	4.01693e+06	1.41299e+06	1.65716e+06	443539	800179	1.9726e+06	950764	3.6184e+06	3.69549e+06	2.81198e+06	612674	3.62203e+06	3.65553e+06	2.06007e+06	2.05646e+06	2.05644e+06	ko00520	-	-	-	-	-	-	-	-
C18_negative	MW0055121	Glyceryl monooleate	GL	MG	单甘油酯	C21H40O4	415.306	356.293	11.3025	M+CH3COO	1.34903	2	0.7399	rp	111-03-5 | 25496-72-4 | 33978-07-3 | 925-14-4	5283468	HMDB0094684	-	-	9041.27	8188.27	10241.6	6456.71	9259.95	8132.33	6090.38	6771.48	6108.01	9043.53	5395.85	7273.15	6372.93	8120.96	7441.37	7862.93	8151.6	8560.18	9629.16	9754.87	9792.47	-	-	-	-	-	-	-	-	-
C18_negative	MW0113986	Maltotriose	Carbohydrates and Its metabolites	Sugars	糖类	C18H32O16	503.162	504.169	0.7617	M-H	1.33641	1	0.9487	rp	1109-28-0 | 33404-34-1 | 66580-68-5	439586	HMDB0001262	-	C01835	486826	358357	485512	462191	332598	327261	350134	258697	228527	339265	218338	387632	539330	540405	636081	634758	584968	519219	443040	441624	445391	ko02010,ko04973	1.35915	0.00183256	0.709961	-0.494188	down	1.44593	2.54365e-05	0.515982
C18_negative	MW0054539	1-Eicosanoyl-sn-glycero-3-phosphocholine	GP	LPC	溶血磷脂酰胆碱	C28H58NO7P	596.395	551.395	10.3573	M+HCOO	3.8631	2	0.5866	rp	108341-80-6	24779473	HMDB0010390	-	C04230	296611	372416	282008	341760	338887	329997	356550	310977	324283	381996	265267	323264	377870	412223	479220	451119	446587	462922	440541	443431	459337	ko00564,ko05231	1.47269	0.000268801	0.745902	-0.422942	down	1.33899	0.000543743	0.746152
C18_negative	MW0000212	Cytochalasin Opho	Hormones and hormone related compounds	Hormones and hormone related compounds	激素及激素相关物质	C28H37NO4	450.262	451.272	7.6507	M-H	6.14807	3	0.6168	rp	108050-26-6	6442846	HMDB0035366	-	-	17668.9	18459.2	28806.9	17071.9	20473.7	21093.7	36511.7	35891.8	29510.3	24550.4	19944	27299.4	60826.7	42453.9	44648.4	22421.2	38531.8	35827.3	21279.1	22793.7	20073	-	1.38858	0.00926971	0.504985	-0.985688	down	-	-	-
C18_negative	MW0124421	Indole-4-carboxaldehyde	Heterocyclic compounds	Indole and Its derivatives	吲哚及其衍生物	C9H7NO	144.045	145.053	4.5898	M-H	0.138167	1	0.9618	rp	1074-86-8	333703	-	96392	-	53573.5	50419.8	46639.8	44431.3	46955.7	46847.5	48847.1	47624.7	51027.9	55469.9	43981.7	48168.9	56113.1	59096.4	58300.8	61311.2	56005.5	73911.9	58604.5	58244	58649.4	-	1.39871	0.00403695	0.791985	-0.336456	down	1.2489	0.00639052	0.809127
C18_negative	MW0104668	2-Aminoethyl dihydrogen phosphate	GP	PE	磷脂酰乙醇胺	C2H8NO4P	186.017	141.019	0.7138	M+HCOO	3.8124	1	0.8079	rp	1071-23-4	1015	HMDB0000224	5233	C00346	9609.38	7283.28	7793.66	6787.27	9227.7	7745	6586.8	6464.21	5100.1	5306.94	3522.76	5270.3	6946	10989.4	9753.5	7723.65	9956.55	9291.63	7539.73	7505.14	7687.07	ko00563,ko00564,ko00600,ko01100,ko04071	-	-	-	-	-	1.3154	0.000800327	0.590023
C18_negative	MW0109791	Taurine	Amino acid and Its metabolites	Amino acids	氨基酸	C2H7NO3S	124.007	125.015	0.7456	M-H	1.40719	1	0.954	rp	107-35-7	1123	HMDB0000251	31	C00245	117395	275946	197941	164010	144557	122259	211511	124579	258056	175032	218199	184078	121694	112632	138623	94639.6	93726.8	77174.6	170053	168500	171032	ko00120,ko00430,ko00920,ko01100,ko02010,ko04080	1.14877	0.0465796	1.60082	0.678813	up	1.32174	0.00321551	1.83473
C18_negative	MW0125658	N-benzyl-1-methyl-1H-pyrazolo[3,4-d]pyrimidin-4-amine	Benzene and substituted derivatives	Benzene and substituted derivatives	苯及其衍生物	C13H13N5	291.114	239.117	4.2272	M+Cl+NH3	3.82381	2	0.6985	rp	105903-56-8	219778	-	96288	-	23272.4	22342.7	22037.5	22436.2	22639.2	23854.5	23126.1	22488	22709.3	23265.7	22723.2	22420.1	24853.9	25350.2	24416.6	24018.5	24651.3	24030	22153.3	22101.5	22245.9	-	1.47498	0.000520675	0.927112	-0.109185	down	1.44845	7.31796e-05	0.928129
C18_negative	MW0111511	D-fructofuranose	Organic acid and Its derivatives	Organic acid and Its derivatives	有机酸及其衍生物	C6H12O6	161.045	180.063	1.0679	M-H2O-H	1.225	3	0.9999	rp	10247-46-8	439163	-	-	C00095	17010.8	11033	15043.3	14158	11563.9	10481.1	12882.4	7632.95	8489.95	9132.8	7073.99	10746.4	12983.8	15992.7	20714.5	17479.6	17737.3	15490.5	13160.5	13175.4	12929.4	ko00051,ko00052,ko00500,ko01100,ko02010,ko04742,ko04931,ko04973,ko05415	1.03231	0.0405618	0.789756	-0.340522	down	1.38641	0.000346873	0.557365
C18_negative	MEDN1035	13R-hydroxy-9Z,11E-octadecadienoic acid	FA	Oxidized lipids	氧化脂质	C18H32O3	295.228	296.235	8.4673	M-H	0.0291607	1	0.9092	rp	10219-69-9	13723970	-	-	-	44671.9	58775.5	44537.7	47360.6	41155	31695.8	14976.9	12908.2	21617.9	6785.05	6173.06	18410.7	25460.2	48814.6	15820.7	19925.2	25905.1	32843.4	27519.6	28020.3	27992.6	-	1.159	0.0208616	1.58913	0.668239	up	1.0792	0.027651	0.479186
C18_negative	MEDN1332	Adenosine-5'-Diphosphoglucose	Nucleotide and Its metabolites	Nucleotide and Its metabolites	核苷酸及其代谢物	C16H25N5O15P2	588.067	589.082	1.5119	M-H	11.6496	1	0.8593	rp	102129-65-7	45109827	-	-	-	22918.5	20006.6	10363.6	15587	15895.7	23968.4	9346.12	927.378	5384.89	3874.74	5671.29	10640.8	23552.6	37245	16025.9	32876.3	33266.7	9775.27	21300.6	18614.2	18640.6	-	-	-	-	-	-	1.24619	0.00580042	0.234679
C18_negative	MW0126450	Riboflavin reduced	Heterocyclic compounds	Heterocyclic compounds	杂环化合物	C15H16N4O6	367.106	348.107	1.9673	M+F	0.3	3	0.6113	rp	101652-10-2	22833571	HMDB0001557	6322	C01007	2007.51	1495.13	2484.09	1234.02	1420.59	692.814	2084.72	2496.26	2734.45	2976.66	3349.17	2804.03	1190.03	504.142	473.823	417.666	545.943	633.439	993.721	1051.26	951.876	ko00740,ko01100	1.32313	0.0127068	2.47916	1.30985	up	1.52114	4.44437e-06	4.36789
C18_negative	MW0103699	Uridine-diphosphate-n-acetylgalactosamine	Nucleotide and Its metabolites	Nucleotide and Its metabolites	核苷酸及其代谢物	C17H27N3O17P2	606.076	607.082	1.1299	M-H	5.10744	1	0.9728	rp	-	23700	HMDB0060522	-	-	736540	1.14927e+06	495456	835474	827626	1.34879e+06	446573	765574	757527	303336	390455	896591	1.44838e+06	1.92015e+06	1.42706e+06	1.32227e+06	1.51364e+06	1.99682e+06	1.02112e+06	1.03653e+06	1.03917e+06	-	1.32684	0.00195036	0.560135	-0.836153	down	1.38675	6.27612e-05	0.369748
C18_negative	MW0115536	Glucose	Carbohydrates and Its metabolites	Sugars	糖类	C6H12O6	179.056	180.063	0.7456	M-H	0.860665	1	0.9676	rp	-	5793	HMDB0304632	-	C00031	345362	363697	316779	302661	278438	362372	228030	192425	189891	210614	168859	238182	340432	485351	408316	418973	471586	388058	328757	331148	331532	ko00010,ko00030,ko00052,ko00500,ko00520,ko00524,ko01100,ko02010,ko04066,ko04068,ko04152,ko04742,ko04910,ko04911,ko04917,ko04922,ko04930,ko04931,ko04932,ko04933,ko04973,ko04976,ko04978,ko05230,ko05415	1.28545	0.00759127	0.783737	-0.351558	down	1.52714	4.14837e-05	0.488714
C18_negative	MEDN0391	3-Deoxy-D-Lyxo-Heptopyran-2-ularic Acid	FA	Oxidized lipids	氧化脂质	C7H10O8	327.234	222.038	10.8331	M-H	7.41269	1	0.9416	rp	-	15608515	HMDB0002183	-	C21044	1.17231e+06	879996	1.70219e+06	1.17523e+06	1.41993e+06	1.26062e+06	1.25122e+06	1.71251e+06	1.36149e+06	1.54416e+06	1.8781e+06	1.51567e+06	264555	400041	366336	332017	235532	360493	1.14822e+06	1.16334e+06	1.17445e+06	-	1.65132	0.000275693	3.88483	1.95785	up	1.56992	2.03003e-05	4.72857
C18_negative	MEDN1285	LPE(0:0/16:0)	GP	LPE	溶血磷脂酰乙醇胺	C21H44NO7P	452.278	453.286	8.3545	M-H	1.39433	1	0.9392	rp	-	53480922	HMDB0011473	-	-	117238	105455	159931	121598	188561	93270.2	194250	283053	246935	259883	251748	218286	108602	100803	76918.6	125231	93660.3	81794.9	176025	177232	177248	-	-	-	-	-	-	1.51918	1.09488e-05	2.47722
C18_negative	MEDN1266	LPE(22:5/0:0)	GP	LPE	溶血磷脂酰乙醇胺	C27H46NO7P	526.295	527.301	8.7505	M-H	4.80246	1	0.9344	rp	-	348281290	HMDB0011524	-	-	857799	1.21817e+06	831117	635440	928282	633345	1.29637e+06	692389	631098	698008	449434	694173	323785	270045	155007	393582	256691	151664	767230	806979	831454	-	1.54584	0.000521519	3.29135	1.71868	up	1.34527	0.0075091	2.87693
C18_negative	MW0054571	LPE(0:0/18:0)	GP	LPE	溶血磷脂酰乙醇胺	C23H48NO7P	480.309	481.317	9.4607	M-H	0.641041	1	0.9327	rp	-	53480667	HMDB0011129	-	-	109649	91449.4	101685	73411.4	106862	59136.6	128598	164003	169934	202378	119453	122955	53097.6	48919.8	58189.9	74457.2	47133.3	51084.7	112296	112719	115314	-	1.35031	0.00622953	1.62878	0.703795	up	1.50752	0.000526836	2.72565
C18_negative	MEDN1087	UDP-D-galactose	Carbohydrates and Its metabolites	Sugars	糖类	C15H24N2O17P2	565.048	566.055	0.856	M-H	1.95369	1	0.9231	rp	-	6857410	HMDB0000302	-	-	628687	1.17418e+06	328299	440192	431212	793927	330837	350246	390526	212578	110914	500685	564313	1.24225e+06	892792	784490	909959	882779	665460	652405	665852	-	-	-	-	-	-	1.31356	0.000600097	0.359283
C18_negative	MW0168003	GDP-L-fucose	Nucleotide and Its metabolites	Nucleotide and Its metabolites	核苷酸及其代谢物	C16H25N5O15P2	588.075	589.082	1.1601	M-H	1.66303	1	0.9187	rp	-	135412609	-	-	-	6354.17	16246.9	3363.6	7719.96	12277.9	10908.2	8397.53	8106.21	7955.55	6774.93	8817.98	8809.14	18983.8	17931.6	16419.4	11028.5	16939.7	19111.9	10685.2	10982.4	11279.2	-	1.12181	0.0108494	0.566357	-0.820215	down	1.46333	0.000637042	0.486595
C18_negative	MW0147319	Maltose	Carbohydrates and Its metabolites	Sugars	糖类	C12H22O11	341.109	342.116	0.7617	M-H	1.3941	1	0.9137	rp	-	69-79-4	HMDB0000163	-	C00208	349481	243680	359177	322793	228049	248089	261768	189051	171499	240383	156910	258646	313768	356817	420644	409298	366607	317020	303683	302052	303991	ko00500,ko01100,ko02010,ko04742,ko04973	1.03721	0.0390457	0.801806	-0.318674	down	1.38259	0.000186433	0.585241
C18_negative	MW0109045	4-Chloro-L-phenylalanine	Amino acid and Its metabolites	Amino acids	氨基酸	C9H10ClNO2	198.033	199.04	2.4824	M-H	0.975451	1	0.9011	rp	-	736190	HMDB0244605	-	-	109036	110920	104810	109239	111761	115835	113320	99631.8	112900	119019	115423	112704	115936	122626	122585	120781	122512	115520	111943	111437	112437	-	1.43929	0.000732604	0.918942	-0.121954	down	1.00337	0.0340179	0.934771
C18_negative	MW0159869	Amylotetraose	Carbohydrates and Its metabolites	Sugars	糖类	C24H42O21	665.216	666.222	0.7617	M-H	4.95166	1	0.8876	rp	-	870	HMDB0252767	-	-	506381	411697	507443	472512	381573	367711	359889	253862	222117	341255	218847	393309	612717	608775	716250	721956	721509	582935	494411	489361	493662	-	1.50476	0.000145719	0.667816	-0.582477	down	1.47553	5.52861e-06	0.451366
C18_negative	MEDN1383	2-Deoxyribose-5'-phosphate	Nucleotide and Its metabolites	Nucleotide and Its metabolites	核苷酸及其代谢物	C5H11O7P	273.038	214.024	0.8091	M+CH3COO	0.647165	1	0.8813	rp	-	45934311	-	-	-	411807	470045	459799	360261	461991	383568	326060	268893	321827	350874	321920	336139	72151.3	116738	118571	199781	105089	128070	330751	328901	331064	-	1.62512	3.72728e-07	3.44067	1.78269	up	1.4469	6.72519e-06	2.60091
C18_negative	MEDN1649	Barbital	Heterocyclic compounds	Heterocyclic compounds	杂环化合物	C8H12N2O3	367.172	184.085	3.1618	2M-H	24.7063	1	0.8572	rp	-	2294	HMDB0248870	-	-	4302.94	4273.56	4339.81	4847.72	4726.53	5329.05	4823.02	4672.27	5325.87	5398.08	5402.57	4230.49	4097.11	4538.3	4435.95	4491.26	4347.63	4107.84	4338.99	4374.71	4388.17	-	-	-	-	-	-	1.10937	0.0208196	1.14737
C18_negative	MW0054582	LPE(0:0/20:3)	GP	LPE	溶血磷脂酰乙醇胺	C25H46NO7P	502.293	503.301	8.6139	M-H	13.3091	1	0.8117	rp	-	53480934	HMDB0011485	-	-	201479	179309	179418	114184	102424	181951	109528	87867.2	71167	68645.1	96964.8	89950.1	76284.5	62148.6	30529.8	42439.4	42692.2	53327.1	175516	186531	190582	-	1.5429	0.000672079	3.11873	1.64096	up	1.23234	0.00283172	1.7049
C18_negative	MW0012319	13-HOTE	FA	Oxidized lipids	氧化脂质	C18H30O3	353.231	294.219	8.5526	M+CH3COO	7.18127	1	0.7807	rp	-	10469728	HMDB0010203	-	-	10691.5	10910.2	8537.6	8064.93	11236.6	6389.61	2783.09	2266.36	1735.16	1891.45	2677.11	1652.52	3973.36	7292.31	1463	3676.34	5961.58	5464.51	5376.68	5386.44	5429.2	-	1.21168	0.00232777	2.00604	1.00435	up	1.04028	0.0306462	0.467308
C18_negative	MW0153271	LPE(0:0/18:2)	GP	PE	磷脂酰乙醇胺	C23H44NO7P	953.567	477.286	8.2027	2M-H	5.67676	1	0.78	rp	-	53480926	HMDB0011477	-	-	51459.1	18790.7	15698.8	10686.2	14381	18247.9	30937.4	17399.7	24117.8	19899.4	8582.48	17905.3	65584.1	67739	14619.6	41295.3	63441	58593.7	26588.5	27442	27399.9	-	1.14093	0.0167583	0.415275	-1.26786	down	1.11844	0.0106367	0.381794
C18_negative	MW0013855	Ox bile extract	Organic acid and Its derivatives	Organic acid and Its derivatives	有机酸及其衍生物	C24H40O5	407.28	408.288	6.7964	M-H	1.5505	1	0.7703	rp	-	303	HMDB0249206	-	-	2415.89	1282.61	2069.89	183.768	13944.2	385.709	890.665	2567.73	947.608	3804.85	23639.7	1230.4	1687.31	17946.9	28105.8	47771.9	20939.8	13136.4	13737.5	14272.8	14832.3	-	1.19775	0.0339921	0.156512	-2.67566	down	-	-	-
C18_negative	MW0013656	2-Propyl-2-pentenoic acid	Organic acid and Its derivatives	Organic acid and Its derivatives	有机酸及其衍生物	C8H14O2	283.191	142.099	7.6879	2M-H	0.562762	1	0.764	rp	-	6437068	HMDB0013902	-	C16653	43734.2	37850.8	44277.9	29199.6	38518.3	31876	26344.7	34199	23380.1	20433.1	27533.6	22691.8	10110.2	19374.1	8783.02	4977.26	10830.2	12291.5	25134.4	25456	25517.6	ko00982	1.54511	1.12395e-05	3.39716	1.76433	up	1.34378	0.000354122	2.32923
C18_negative	MW0141886	2-(alpha-D-mannosyl)-3-phosphoglyceric acid	Alcohol and amines	Amines	胺类	C9H17O12P	347.042	348.046	1.1601	M-H	4.50443	1	0.7363	rp	-	443242	-	-	-	9129.28	48923.7	785.699	5012.41	8544.06	38661.6	2387.58	7403.03	6052.54	3208.05	2873.54	2646.81	106633	180543	59506.3	10600.3	65614.6	133657	37036.4	36617.1	36636.9	-	1.12397	0.0281905	0.199543	-2.32523	down	1.41356	0.0154599	0.0441494
C18_negative	MW0054593	LPE(0:0/22:6)	GP	LPE	溶血磷脂酰乙醇胺	C27H44NO7P	524.279	525.285	8.2179	M-H	3.88285	1	0.7304	rp	-	53480945	HMDB0011496	-	-	3.34079e+06	3.85643e+06	2.9196e+06	2.3491e+06	2.79875e+06	2.28167e+06	2.41655e+06	2.63555e+06	1.58289e+06	2.1991e+06	2.33104e+06	2.15803e+06	804721	1.67768e+06	1.5365e+06	925511	645617	1.55772e+06	2.45686e+06	2.47362e+06	2.48694e+06	-	1.47426	0.000277637	2.45481	1.29561	up	1.24814	0.00150819	1.86397
C18_negative	MADP0594	Gly-Ala-Pro-Met-Phe-Val-NH2	Amino acid and Its metabolites	Small Peptide	小肽	C29H45N7O6S	618.311	619.315	8.919	M-H	8.63938	1	0.7001	rp	-	101826598	-	-	-	19029	17061.1	18574.5	8699.55	12217.9	14836.4	15492.1	17785.5	18746	23021.9	19966.1	22940.9	36598.9	33817.8	20914.8	15619.3	38002.4	41044.5	21458.7	24037.9	23523	-	1.28406	0.0107418	0.486127	-1.0406	down	-	-	-
C18_negative	MEDTN02238	Cytidine 2',3'-cyclic monophosphate	Nucleotide and Its metabolites	Nucleotide and Its metabolites	核苷酸及其代谢物	C9H12N3O7P	305.047	305.041	1.4966	M-	12.0507	1	0.6637	rp	-	91746159	HMDB0011691	-	-	6968.7	9184.67	4227.26	8885.14	10073.5	13809.1	4852.05	5141.37	4301.65	2830.71	6282.87	7625.42	18408	7816.77	10844.8	9587.76	9655.76	8587.02	8641.58	8787.21	8714.22	-	-	-	-	-	-	1.25112	0.0138758	0.478182
C18_negative	MEDN1261	LPS(18:3/0:0)	GP	LPS	溶血磷脂酰丝氨酸	C24H42NO9P	578.282	519.26	9.6926	M+CH3COO	13.4776	1	0.641	rp	-	-	-	-	-	3210.11	1316.11	2084.93	1062.47	1870.68	1988.17	4305.61	4450.62	4043.78	5975.65	4419.62	5327.33	4768.11	3688.1	7553.34	2865.95	4713.32	3997.78	3248.16	4218.24	4636.12	-	1.39946	0.00762237	0.418046	-1.25827	down	-	-	-
C18_negative	MW0103593	9-[(3S,4S,5R)-3,4-dihydroxy-5-(hydroxymethyl)oxolan-2-yl]-1H-purin-6-one	Nucleotide and Its metabolites	Nucleotide and Its metabolites	核苷酸及其代谢物	C10H12N4O5	308.099	268.081	2.2968	M-H+CH3CN	2.47911	1	0.6133	rp	-	135992491	HMDB0003040	-	-	3041.54	4147.05	2442.3	2603.41	3179.38	3005.39	2800.8	1381.8	3091.27	2536.32	1338.8	4278.04	4451.79	3921.53	4468.56	4913.53	4828.39	2608.6	3228.47	3099.04	3040.13	-	1.07302	0.0265321	0.731136	-0.451788	down	1.03682	0.0184981	0.612369
C18_negative	MW0007290	Halofenozide	Benzene and substituted derivatives	Benzene and substituted derivatives	苯及其衍生物	C18H19ClN2O2	389.125	330.113	1.4813	M+CH3COO	5.26139	2	0.9218	rp	-	114994	HMDB0253040	-	C18791	13741.3	18034.3	11015	15482.3	17845	18223.8	10344.6	11014.2	11303	8630.33	8525.49	13838.5	17816	13905.3	16001	17068.4	13543.5	12040.9	14436.2	14591.2	14466.5	-	-	-	-	-	-	1.21575	0.00459246	0.704355
C18_negative	MW0150212	Glu-Val-Ile-Glu	Amino acid and Its metabolites	Small Peptide	小肽	C21H36N4O9	487.237	488.248	6.8722	M-H	8.50115	2	0.9034	rp	-	-	-	134423	-	22878.6	21496.5	20036.6	35523.9	30998	42878.2	35391.1	92194.8	122789	52813.3	74612	24180.8	3652.84	10591.9	2303.79	23092.2	6839.52	12772.4	40439.7	38610.2	42679.1	-	1.29276	0.00291475	2.93341	1.55258	up	1.32291	0.0120278	6.78418
C18_negative	MW0157766	Thr-Phe-Lys-Glu	Amino acid and Its metabolites	Small Peptide	小肽	C24H37N5O8	522.26	523.264	5.9777	M-H	5.06984	2	0.8876	rp	-	-	-	233242	-	10571.2	6856.17	11238.5	12914.9	24492.4	15676.8	9754.46	22459	12298.3	16724.2	18988.6	13779.3	13797.6	23689.7	24456.2	51502.9	26621.3	28605.1	22895.1	22792.7	22751.4	-	1.17181	0.0373722	0.484666	-1.04494	down	-	-	-
C18_negative	MW0110020	Trichloroacetic acid	Organic acid and Its derivatives	Organic acid and Its derivatives	有机酸及其衍生物	C2HCl3O2	322.801	161.904	3.0644	2M-H	2.4655	2	0.8798	rp	-	6421	HMDB0042048	-	C11150	3342.84	1457.78	2728.14	660.419	1176.79	1915.07	2797.24	2761.53	1186.13	2677.17	734.933	3501.37	3145.33	3700.61	5109.76	6217.29	3928.22	6852.8	3185.98	3212.06	3239.92	ko00980,ko05207	1.32502	0.00314228	0.389619	-1.35986	down	1.11168	0.00761759	0.471726
C18_negative	MW0169490	Montelukast sulfoxide	Benzene and substituted derivatives	Benzene and substituted derivatives	苯及其衍生物	C35H36ClNO4S	600.204	601.205	8.2482	M-H	9.73531	2	0.8608	rp	-	15297728	-	85018	-	174413	155984	108217	111220	106956	122951	113256	102858	78543.1	97327	72184.7	78234.7	48388.2	72022.1	80713.3	63549.4	71223.1	85603.1	106955	107919	105803	-	1.46506	0.00227024	1.84992	0.887466	up	-	-	-
C18_negative	MW0150860	His-Asn-Phe-Lys	Amino acid and Its metabolites	Small Peptide	小肽	C25H36N8O6	543.264	544.276	5.7497	M-H	8.13291	2	0.8603	rp	-	-	-	155967	-	9285.04	10717.4	11387.2	3627.75	15364.6	12109.6	15020.8	27737.2	38838.7	13584.3	17875.4	14070.3	362.705	473.687	367.045	3265.5	950.335	1858.55	13411.2	12806.1	13336.5	-	1.50091	0.00154787	8.58657	3.10208	up	1.45984	0.00454597	17.4677
C18_negative	MW0149300	Fuc1-2Gal1-4GlcNAcSp	Heterocyclic compounds	Heterocyclic compounds	杂环化合物	C22H38N4O15	597.216	598.233	2.1641	M-H	10.0859	2	0.8489	rp	-	-	-	3629	-	2721.31	3242.26	2080.34	3712.12	3206.7	1837.6	3756.78	2986.9	2363.46	2147.39	2564.51	4037	4304.53	3680.68	5141.77	3265.28	2920.7	5483.44	3178.56	3199.84	3179.99	-	1.05772	0.0292143	0.677531	-0.561642	down	-	-	-
C18_negative	MW0155126	Phe-Asp-Glu-Phe-Leu	Amino acid and Its metabolites	Small Peptide	小肽	C33H43N5O10	668.295	669.301	5.2308	M-H	4.72607	2	0.8484	rp	-	-	-	264783	-	5489.73	5607.93	4178.98	3587.38	1268.08	8387.88	871.626	3547.81	948.595	666.162	2933.57	3476.57	698.762	66.1552	1842.01	1399.28	457.2	616.227	2837.03	2820.32	2839.03	-	1.29161	0.00890368	5.61457	2.48918	up	-	-	-
C18_negative	MW0155355	Phe-Thr-Lys-Lys	Amino acid and Its metabolites	Small Peptide	小肽	C25H42N6O6	521.315	522.317	8.3393	M-H	10.8696	2	0.8422	rp	-	-	-	142047	-	118810	129172	119405	146619	132229	143195	124240	129198	148527	139706	150642	147824	184581	177114	197358	189789	199898	191032	139431	141763	141639	-	1.62327	3.45205e-06	0.692622	-0.52986	down	1.50146	8.07536e-06	0.73711
C18_negative	MW0146609	benzyl 4-(1,3-dioxoisoindolin-2-yl)-2',2'-dimethyl-3',5-dioxo-2',3',4,5-tetrahydro-3H-spiro[furan-2,9'-imidazo[1,2-a]indole]-1'(9a'H)-carboxylate	Heterocyclic compounds	Indole and Its derivatives	吲哚及其衍生物	C31H25N3O7	550.162	551.169	4.1964	M-H	0.493807	2	0.8413	rp	-	-	-	96321	-	31112.3	33353.4	31302.9	32040.2	32588.8	32923.9	34647.2	33125.3	33562.3	33436.3	33605.2	33299.6	34995.2	37260.6	35567.6	33971.1	34903.5	32854	31166.2	30987.5	31161.9	-	1.33294	0.00489452	0.922547	-0.116305	down	-	-	-
C18_negative	MW0152326	Leu-Glu-Phe-Glu	Amino acid and Its metabolites	Small Peptide	小肽	C25H36N4O9	535.24	536.248	7.8653	M-H	1.60127	2	0.8292	rp	-	-	-	176762	-	3187.51	3649.49	5714.43	4178.55	6253.57	4062.49	9307.12	9344.7	8356.65	6788.58	6142.73	7636.8	12955.2	9420.16	12155.4	6085.84	9880.17	9589.19	8077.58	8089.92	8243.82	-	1.4781	0.00136882	0.450122	-1.15161	down	-	-	-
C18_negative	MW0157017	Ser-Nap-OH	Amino acid and Its metabolites	Small Peptide	小肽	C22H20N2O7	423.119	424.127	4.1964	M-H	2.34143	2	0.8285	rp	-	-	-	65323	-	71960.5	73167	69834.8	70846.1	72541.7	74269.4	74648.6	70147.5	72189	76587.9	75041.8	71199.8	76436.7	80365	77865.9	75448.7	77062.1	72890.5	70248.3	69883.5	70241.5	-	1.3306	0.00477317	0.940336	-0.0887518	down	-	-	-
C18_negative	MW0158456	Tyr-Glu-Gln-Asp	Amino acid and Its metabolites	Small Peptide	小肽	C23H31N5O11	552.204	553.202	8.568	M-H	18.7372	2	0.8261	rp	-	-	-	256941	-	44714.9	35755	57611.8	36244.9	55309.2	35936.3	55302.3	78296.9	61328.8	56389.5	56579.3	53763.2	35846.2	29644.4	33329.7	29814.7	32114.3	27208.5	47443.3	46373.8	47151.6	-	1.23214	0.0240384	1.41293	0.498694	up	1.52156	0.000306105	1.92415
C18_negative	MW0158467	Tyr-Glu-Val-Lys	Amino acid and Its metabolites	Small Peptide	小肽	C25H39N5O8	536.263	537.28	8.2938	M-H	19.2134	2	0.8077	rp	-	-	-	257027	-	399589	427799	396734	444915	409469	376578	376744	395270	385670	351425	359881	354093	399264	397267	405911	439750	410718	413405	365702	360373	365957	-	-	-	-	-	-	1.28919	0.0019719	0.901379
C18_negative	MW0152942	Lys-Gln-Phe-Glu	Amino acid and Its metabolites	Small Peptide	小肽	C25H38N6O8	549.28	550.275	5.9777	M-H	21.9563	2	0.7984	rp	-	-	-	172762	-	19054.7	10290	17808	21990.9	46111.8	25880.8	16761.2	39880.5	19731.9	29069.1	33071.5	22165.5	21980.4	42176.3	50215	114652	52926.2	58969	44528.7	44318	44529.2	-	1.16326	0.0472755	0.413988	-1.27234	down	-	-	-
C18_negative	MW0144351	Acylated phloroglucinol	Benzene and substituted derivatives	Benzene and substituted derivatives	苯及其衍生物	C24H38O5	465.294	406.272	6.6069	M+CH3COO	1.74636	2	0.7982	rp	-	-	-	65400	-	9906.58	4550.22	3852.32	9294.58	2526.46	2606.31	3366.83	33159.2	34590.6	17529	35180.2	2487.33	34116.6	2230.34	33702	36851.2	34149.5	35252.9	32226.7	32109.5	32260.7	-	1.17306	0.00618417	0.185683	-2.42908	down	-	-	-
C18_negative	MW0007461	Ketoprofen glucuronide	Benzene and substituted derivatives	Benzene and substituted derivatives	苯及其衍生物	C22H22O9	465.103	430.126	1.4813	M+Cl	14.7152	2	0.7857	rp	-	131281	HMDB0010321	-	-	19268.9	10689.2	26613.7	26723.7	26123.3	14673.1	18707.3	26680.1	26613.3	19863.1	30156.6	20917.5	21120.1	9735.11	18426.4	17085.9	12090.1	9435.37	16327.1	16719.3	16631	-	-	-	-	-	-	1.14602	0.00752481	1.62627
C18_negative	MW0053732	2,3-Dihydroxypropyl 2-[(octadec-9-enoyl)amino]ethyl hydrogen phosphate	GP	LPG	溶血磷脂酰甘油	C23H46NO7P	478.294	479.301	8.6596	M-H	2.19145	2	0.7792	rp	-	53393982	-	45335	-	233020	193694	274150	142899	212445	213739	279960	312371	321907	252013	271152	261946	101011	145640	83069.7	148500	157848	124250	213788	215125	215472	-	1.30792	0.00343079	1.67028	0.740092	up	1.45665	2.83326e-06	2.23505
C18_negative	MW0150808	His-Ala-Arg-Glu	Amino acid and Its metabolites	Small Peptide	小肽	C20H33N9O7	510.237	511.25	8.568	M-H	7.63851	2	0.7714	rp	-	-	-	151762	-	7920.14	7524.81	10374.5	8604.26	11530.8	7965.85	11656.6	16405.2	11777.5	12602.8	12091.9	12195.6	11026.6	9683.11	10640	12178.9	10906.1	10482	10743.4	10874.6	10928	-	1.08401	0.0394473	0.830608	-0.26776	down	1.021	0.0451483	1.18197
C18_negative	MW0123675	Dihydrogambogic acid	Organic acid and Its derivatives	Organic acid and Its derivatives	有机酸及其衍生物	C38H46O8	629.322	630.319	8.2406	M-H	20.5733	2	0.7484	rp	-	6857793	-	43965	-	20348.7	15556.8	17733.6	28533.1	31983.9	25697.7	15994.5	38431.6	26831	33108.9	41420.5	39395.1	15038.9	11526	14461.7	3985.59	13595	19021.2	17508.2	17568.1	18001.8	-	1.07674	0.0119197	1.80158	0.849266	up	1.22216	0.00264032	2.51431
C18_negative	MW0149690	Gln-Glu-Tyr-Asp	Amino acid and Its metabolites	Small Peptide	小肽	C23H31N5O11	552.204	553.202	8.3545	M-H	15.3243	2	0.7405	rp	-	-	-	209061	-	5597.82	4478.2	7293.68	5736.7	8436.65	3415.66	7456.63	11468	9165.86	8949.66	9594.05	8125.96	2924.14	3772.72	2538.82	4096.93	3561.6	3172.65	6917.24	6896.03	6828.27	-	1.27244	0.0192226	1.74211	0.800837	up	1.52627	4.08463e-05	2.72889
C18_negative	MW0124469	Isoguvacine	Benzene and substituted derivatives	Phenolics	苯酚类	C6H9NO2	126.06	127.063	4.5964	M-H	10.3511	2	0.7334	rp	-	3765	HMDB0253644	-	C13694	26425.1	21018	20867.2	24769.7	22075.4	20336.3	15601.5	15608.1	12613.5	15304.2	9030	15560.5	32321.9	41812.2	34103	40239	43997.2	57300.4	27970.2	27963.7	28188.9	-	1.53191	0.00262808	0.542458	-0.882418	down	1.51235	0.000366955	0.335174
C18_negative	MW0002287	2,4-Dinitrophenol	Benzene and substituted derivatives	Phenolics	苯酚类	C6H4N2O5	200.03	184.012	2.4824	M+NH4-2H	5.11989	2	0.7325	rp	-	1493	HMDB0245462	-	C02496	37177.8	36904.1	35659.9	36378	37174.6	39351	38703.8	33056.3	38344.1	40546.3	39135.9	37760.3	39854.2	41722.6	41706.4	40277	41371.3	38257.6	37843.9	37687.9	37867.3	-	1.42603	0.00106217	0.915524	-0.127331	down	-	-	-
C18_negative	MW0013612	1-Palmitoyl-2-glutaryl-sn-glycero-3-phosphocholine	GP	PC	磷脂酰胆碱	C29H56NO10P	608.357	609.364	8.0954	M-H	0.359478	2	0.7279	rp	-	46907872	-	45374	-	4758.08	5123.92	5181.62	3376.55	3795.9	9068.82	4978.62	4395.34	4740.5	4731.75	5012.29	5553.01	6342.32	7837.01	10511.6	3873.95	9193.79	9281.43	6078.83	5956.84	6008.95	-	-	-	-	-	-	1.03778	0.0300141	0.625243
C18_negative	MW0146147	Asp-Ile-His-Arg	Amino acid and Its metabolites	Small Peptide	小肽	C22H37N9O7	538.268	539.282	9.6926	M-H	10.4892	2	0.7253	rp	-	-	-	122414	-	9896.52	8895.37	9293.58	7625.23	11650.9	8521.05	11766.1	15315.5	11936.6	13612.3	10871.6	13241.6	9151.13	7940.59	13064.6	8603.39	9019.65	8175.01	10961.5	11490.4	11311.4	-	-	-	-	-	-	1.21654	0.006686	1.37154
C18_negative	MW0145679	Asn-Arg-Phe-Lys	Amino acid and Its metabolites	Small Peptide	小肽	C25H41N9O6	562.313	563.318	9.6926	M-H	5.18308	2	0.7235	rp	-	-	-	197167	-	47913.5	45320.9	45803.5	33474.8	54426.7	41730.3	57840.6	64892.2	53554.6	70996.8	49353.8	55859.9	36923.2	36557.6	64448.5	34186.7	39875.6	34831.4	61472.8	65058.4	63914.8	-	-	-	-	-	-	1.18192	0.0135538	1.42814
C18_negative	MW0152539	Leu-Tyr-Gln-Glu	Amino acid and Its metabolites	Small Peptide	小肽	C25H37N5O9	550.251	551.259	8.568	M-H	3.37697	2	0.723	rp	-	-	-	183342	-	6026.57	5631.67	9220.77	6544.21	9172.25	7791.5	9066.54	11927.8	10664.2	12391.3	13267.7	13395.8	11293.2	10374.8	11499	12990.8	11917.8	11142.7	10158.6	10874.7	10992.2	-	1.45869	0.00053002	0.64126	-0.641018	down	-	-	-
C18_negative	MW0158307	Trp-Nap-OH	Amino acid and Its metabolites	Small Peptide	小肽	C30H25N3O6	568.172	523.174	4.1964	M+HCOO	0.693103	2	0.7191	rp	-	-	-	65332	-	40016.8	42169.7	41143.1	41155.9	42730.1	45073.3	43728.9	40773.6	43446.6	42381.3	43347.2	41379.3	44359	47491.5	45337.4	45277.6	45274.2	41543	40413.8	40474.1	40505.7	-	1.11781	0.0242637	0.936892	-0.0940451	down	-	-	-
C18_negative	MW0062166	Pregnenolone sulfate	Hormones and hormone related compounds	Hormones and hormone related compounds	激素及激素相关物质	C21H32O5S	431.168	396.197	1.9521	M+Cl	5.16023	2	0.7163	rp	-	105074	HMDB0060382	-	C18044	515.329	2630.4	404.142	179.646	611.896	2826.35	747.692	265.086	562.051	647.002	484.345	1047.59	3523.22	3871	3193.15	2096.89	3584.4	3116.75	1726.76	1747.22	1749.29	ko00140,ko01100	1.23054	0.00680476	0.36975	-1.43538	down	1.49104	3.83139e-05	0.193639
C18_negative	MW0150925	His-Glu-Phe-Glu	Amino acid and Its metabolites	Small Peptide	小肽	C25H32N6O9	559.221	560.223	3.1683	M-H	9.05669	2	0.7152	rp	-	-	-	152762	-	3350.63	1711.72	2935.29	3281.01	3251.68	1929.48	4747.88	4345.77	4217.46	4644.32	5002.72	3635.91	1853	2421.19	2713.03	3143.8	2149.15	2293.55	3568.36	3569.22	3543.5	-	-	-	-	-	-	1.44974	2.27181e-05	1.8248
C18_negative	MW0168457	1-Hexadecyl-sn-glycerol 3-phosphate	GP	LPA	溶血磷脂酸	C19H41O6P	436.284	396.264	8.919	M-H+CH3CN	6.79191	2	0.7134	rp	-	11825433	HMDB0062325	-	-	13517.5	11877	16068.7	22071.1	21053.5	9843.2	27899.5	52630.7	48650.3	57039.7	66907.9	28435.5	5629.13	5390.25	4409.09	6751.89	4138.63	3310.9	23631.4	24001.4	24086.5	-	1.56612	0.00252134	3.18702	1.67221	up	1.54896	0.00122152	9.50268
C18_negative	MW0152870	Lys-Arg-Leu-Glu	Amino acid and Its metabolites	Small Peptide	小肽	C23H44N8O7	543.321	544.333	9.6617	M-H	5.84114	2	0.7112	rp	-	-	-	173262	-	5366.92	5675.42	6289.23	6844.97	7217.71	6740.82	6557.01	6706.57	6424.64	7427.29	6815.59	7821.54	8492.54	10090.7	9578.32	11063.4	9874.36	10483.9	7393.95	7535.23	7901.82	-	1.5782	1.92741e-05	0.640031	-0.643786	down	1.48512	8.294e-05	0.700745
C18_negative	MW0153090	Lys-Phe-Asn-Lys	Amino acid and Its metabolites	Small Peptide	小肽	C25H41N7O6	534.31	535.312	8.3089	M-H	8.96814	2	0.7078	rp	-	-	-	169307	-	25401.2	34366.6	33443.9	40940.2	34948.4	35962.2	28247.2	30095	34927.4	38151.1	45642.6	46769.3	68570.5	71408.2	81664	81090.1	79789	83546.8	39333.7	40719.4	41630.9	-	1.65147	1.50347e-07	0.439983	-1.18448	down	1.50221	2.33399e-06	0.480257
C18_negative	MW0125971	(9Z)-N-[2-(5-hydroxy-1H-indol-3-yl)ethyl]octadec-9-enamide	Tryptamines,Cholines,Pigments	Tryptamines	色胺	C28H44N2O2	439.337	440.34	9.6617	M-H	9.26075	2	0.7062	rp	-	24749268	-	62948	-	72207.7	75217.4	75821	76500.2	77721.5	82158.8	83523.2	84233.2	79623.2	84835.4	88283.5	86988.6	94081.7	104013	96132.9	108901	97072.1	102768	84066.2	84389	86753.2	-	1.62323	1.89809e-05	0.762273	-0.391621	down	1.44334	0.000358057	0.841647
C18_negative	MW0157774	Thr-Phe-Val-Arg	Amino acid and Its metabolites	Small Peptide	小肽	C24H39N7O6	580.317	521.296	8.5066	M+CH3COO	9.27603	2	0.6982	rp	-	-	-	233433	-	8604.74	9801.83	8772.1	4531.05	5555.33	15479.7	4565.34	4409.81	1256.09	2552.41	3415.98	5119.34	3545.37	3779.57	4245.57	2179.41	2525.38	3275.05	4863.73	4884.98	5016.37	-	1.40165	0.0162159	2.69789	1.43183	up	-	-	-
C18_negative	MW0124671	Licofelone	Aldehyde,Ketones,Esters	Ketones	酮类	C23H22ClNO2	419.15	379.134	11.1519	M-H+CH3CN	3.83966	2	0.6956	rp	-	133021	HMDB0254080	-	-	2748.59	3536.61	5005	5283.57	5194.16	5765.5	5508.26	5657.11	5640.47	7860.44	7575.42	6537.72	6865.13	6561.79	6707.48	7339.77	5647.57	4872.15	4464.11	5159.5	5635.72	-	1.08911	0.01743	0.724681	-0.464582	down	-	-	-
C18_negative	MW0123476	7-Epi-cylindrospermopsin	Amino acid and Its metabolites	Small Peptide	小肽	C15H21N5O7S	431.14	415.116	1.0081	M+NH4-2H	16.8865	2	0.6933	rp	-	42628600	-	-	-	44786.3	25459.1	38890.7	29665.9	23977.2	24817.6	27391.7	8600.06	13405.3	8505.77	5192.04	20888.7	38503.1	54138.6	79775.7	27010.2	63784.7	47231.7	27235	27316	26053.3	-	1.0842	0.0446989	0.604285	-0.726699	down	1.32624	0.00278906	0.270527
C18_negative	MW0107687	S-Glutathionyl-L-cysteine	Amino acid and Its metabolites	Small Peptide	小肽	C13H22N4O8S2	478.09	426.088	0.8714	M+Cl+NH3	15.268	2	0.692	rp	-	10455148	-	-	C05526	123748	58506	98229.4	101922	226724	172540	52806.3	59541	19820.5	23235.4	27938.8	36608.1	350038	346201	95075	32690.1	223893	260148	101106	100181	100284	ko00270,ko01100	-	-	-	-	-	1.2068	0.0188027	0.168152
C18_negative	MW0155431	Phe4Cl-Phe4Cl-OH	Amino acid and Its metabolites	Small Peptide	小肽	C23H18Cl2N2O6	487.048	488.054	0.5602	M-H	2.18441	2	0.6914	rp	-	-	-	64973	-	73659.3	76727.4	76719.5	55562.1	59732.1	95121	60208.1	51336.5	52587.9	43210.3	43505.6	60635.4	95277.5	112679	119608	81843.3	119111	131058	75931.1	76917.3	77419.5	-	1.3474	0.00304925	0.663336	-0.592188	down	1.48373	0.000207094	0.472248
C18_negative	MW0109526	Ramiprilat	Amino acid and Its metabolites	Amino acid derivatives	氨基酸衍生物	C21H28N2O5	387.189	388.2	10.8331	M-H	5.54367	2	0.6865	rp	-	5464096	HMDB0060579	-	-	1092.28	1237.8	2960.88	2253.83	3125.82	2696.22	2904.89	3701.43	2888.7	3660.02	4587.28	3806.79	709.918	876.745	1498.68	1060.92	652.439	921.174	1917.38	2159.4	2361.07	-	1.29409	0.0143808	2.33691	1.2246	up	1.52113	3.21157e-05	3.76741
C18_negative	MW0011771	PtdIns-(4)-P1 (1,2-dihexanoyl)	GP	PI	磷脂酰肌醇	C21H40O16P2	669.187	610.179	1.2668	M+CH3COO	11.637	2	0.6763	rp	-	53394541	-	45079	-	2309.37	2166.19	5201.71	3019.4	3541.95	1883.57	11709.4	8969.08	10609	11822.4	8525.15	6893.95	2051.41	3011.86	3249.3	4608.47	1696.75	3069.5	5447.67	5439.54	5489.15	-	-	-	-	-	-	1.46976	8.96061e-05	3.3091
C18_negative	MW0155333	Phe-Ser-Leu-Phe-Asp	Amino acid and Its metabolites	Small Peptide	小肽	C31H41N5O9	626.278	627.29	9.1959	M-H	7.29836	2	0.6746	rp	-	-	-	264755	-	33215.5	33027.5	34200.9	35733.8	30348.3	36382.4	31825.8	33983.5	29194.3	30065.1	29079.6	27921.7	31053.7	31737.1	32454.8	31043.8	33703.9	33691	31649.8	31574.7	31649	-	-	-	-	-	-	-	-	-
C18_negative	MW0157845	Thr-Tyr-Leu-Glu	Amino acid and Its metabolites	Small Peptide	小肽	C24H36N4O9	523.246	524.248	10.5723	M-H	14.8539	2	0.667	rp	-	-	-	239262	-	15294.4	7486.14	25238.1	7952.98	22243.6	14218.7	8627.82	15418.4	11054	15592.3	8148.34	12182.7	3342.28	6422.89	5721.39	2488.73	3704.69	7737.87	15636.2	13760.3	12952	-	1.35252	0.0150843	3.1421	1.65173	up	1.31705	0.00182025	2.4143
C18_negative	MW0153100	Lys-Phe-Leu-Glu	Amino acid and Its metabolites	Small Peptide	小肽	C26H41N5O7	534.282	535.301	8.568	M-H	18.4919	2	0.6627	rp	-	-	-	169262	-	86397.1	78534.5	108271	83200.6	114405	84854	112595	134104	115857	126713	118847	118214	104791	93034.5	103984	109797	106347	92624.6	118938	119277	121440	-	-	-	-	-	-	1.28778	0.00133566	1.18958
C18_negative	MW0145472	Arg-Phe-Tyr-Arg	Amino acid and Its metabolites	Small Peptide	小肽	C30H44N10O6	639.325	640.345	8.6596	M-H	16.1894	2	0.6569	rp	-	-	-	217473	-	25356.2	26596.2	26707.2	29885.1	30834	29501.3	29160.7	28177.1	33084.7	33422.8	32066.3	30260.3	38534.8	44363.6	41428.5	33216.9	43464.6	45637.1	36460.6	36633.4	37805.4	-	1.5474	0.000390325	0.684707	-0.546441	down	1.33766	0.00175948	0.754816
C18_negative	MW0123498	Deacetoxy(7)-7-oxokhivorinic acid	Organic acid and Its derivatives	Organic acid and Its derivatives	有机酸及其衍生物	C27H36O10	519.234	520.231	9.6464	M-H	18.9441	2	0.6562	rp	-	6708640	-	43753	-	2026.57	3730.19	3383.28	4048.06	2976.35	3614.73	3571	3026.84	2091.3	2668.6	3350.94	3307.22	4224.09	4056.7	3598.51	4325.33	3582.57	4359.34	2594.09	2720.96	2616.4	-	-	-	-	-	-	1.18032	0.00421242	0.746107
C18_negative	MW0054323	Leukotriene C4-d5	FA	Oxidized lipids	氧化脂质	C30H47N3O9S	628.309	625.303	5.9799	M-	17.5869	2	0.6548	rp	-	126456101	-	96384	-	16352.4	9406.74	16328.6	17538.7	34894.8	24969.8	16133.1	29906.2	15785.9	24205.4	24837.4	18327.9	19824.2	33941.1	33019.3	57432.8	37308.8	38736.5	33405.4	33372.1	33086.5	-	1.14499	0.0227633	0.542494	-0.882322	down	1.111	0.0274267	0.586553
C18_negative	MW0149412	GalNAc1-4[Fuc1-3]GlcNAcSp	Carbohydrates and Its metabolites	Sugar derivatives	糖衍生物	C24H41N5O15	698.29	639.26	8.5526	M+CH3COO	18.8433	2	0.6508	rp	-	-	-	3634	-	5004.73	3946.62	6410.7	4732.53	5986.43	4369.79	5589.19	6389.34	5872.68	12758.2	12435.5	7178.04	7312.64	7344.87	7189.53	8958.87	7854.18	7071.27	6622.92	6691.17	6983.29	-	1.45259	0.000471661	0.665862	-0.586704	down	-	-	-
C18_negative	MW0194187	[(1S,2S,4S,9S,10S,12R,15S)-4-acetyloxy-1,9,12-trihydroxy-15-[(2R,3S)-2-hydroxy-3-[(2-methylpropan-2-yl)oxycarbonylamino]-3-phenylpropanoyl]oxy-10,14,17,17-tetramethyl-11-oxo-6-oxatetracyclo[11.3.1.03,10.04,7]heptadec-13-en-2-yl] benzoate	Benzene and substituted derivatives	Benzene and substituted derivatives	苯及其衍生物	C43H53NO14	806.339	807.347	3.4043	M-H	1.40027	2	0.6441	rp	-	44408087	HMDB0015378	-	-	4467.62	6811.09	4740.49	6858.76	8352.41	10064.2	5582.76	11604.7	10412.5	9455.85	9321.11	9902.26	4355.04	4758.6	6144.09	6114.69	4282.65	6227.01	7014.11	7065.98	7071.41	-	-	-	-	-	-	1.29371	0.00295343	1.76523
C18_negative	MW0155181	Phe-Glu-Ile-Arg	Amino acid and Its metabolites	Small Peptide	小肽	C26H41N7O7	562.313	563.307	9.4607	M-H	22.0412	2	0.6409	rp	-	-	-	136834	-	10386.4	8705.56	10367.6	7787.82	11758.7	6633.85	13944.7	15819.1	16062.4	20616.2	11597.8	12506.2	6359.6	5909.21	6959.38	9540.47	5978.93	6582.15	12736.2	13121.5	13505.7	-	1.10137	0.0337684	1.34624	0.428941	up	1.45372	0.000826282	2.19083
C18_negative	MW0147117	Carmamycin B	Others	Others	其他	C25H45N3O7S	530.302	531.298	8.6444	M-H	18.363	2	0.6376	rp	-	-	-	65482	-	102725	100395	103362	104650	126185	112763	142020	161003	148232	149750	150213	141334	117697	147232	116757	89365.2	119702	115777	132289	132390	134187	-	-	-	-	-	-	1.22972	0.00723835	1.26329
C18_negative	MW0146176	Asp-Leu-Phe-Arg	Amino acid and Its metabolites	Small Peptide	小肽	C25H39N7O7	548.297	549.291	9.1343	M-H	24.3035	2	0.6183	rp	-	-	-	123174	-	5479.79	3902.57	6447.68	3101.51	6201.86	6327.12	8020.4	8284.48	7908.07	7546.99	6660.45	6988.93	6541.67	5907.75	8087.94	12937.9	7832.74	8257.19	6743.81	6834	7016.41	-	1.1352	0.0320334	0.63473	-0.655785	down	-	-	-
C18_negative	MW0114011	(3S,4S,6S)-2-methyl-6-[(4S,5R)-2,4,5-trihydroxy-6-(hydroxymethyl)oxan-3-yl]oxyoxane-3,4,5-triol	Carbohydrates and Its metabolites	Sugars	糖类	C12H22O10	371.12	326.121	1.4813	M+HCOO	4.23098	2	0.5785	rp	-	71316999	HMDB0029523	-	-	2419.01	3343.49	2091.43	3687.13	3636.09	2976.69	1281.27	1876.43	1872.86	1458.27	1648.71	2195.64	3611.34	3096.3	2780.66	2881.26	3139.6	2382.06	2863.91	2904.14	2912.59	-	-	-	-	-	-	1.40138	0.000191108	0.577556
C18_negative	MW0194158	(2R,6S,7R,9R,12S,16S)-6-hydroxy-15-[(1S)-1-[5-(hydroxymethyl)-4-methyl-6-oxo-2,3-dihydropyran-2-yl]ethyl]-2,16-dimethyl-8-oxapentacyclo[9.7.0.02,7.07,9.012,16]octadec-4-en-3-one	Others	Others	其他	C28H38O6	469.269	470.267	4.5596	M-H	24.472	2	0.5772	rp	-	16745397	-	-	-	10286.2	10159	10293.7	10646.4	9957.18	11065.5	10742.4	10365.5	10061	10926.5	10031.6	10684.3	11296.4	12219.8	12361.6	11159.6	11785.9	10311.6	10477	10480.1	10517.2	-	1.239	0.0137899	0.902699	-0.147683	down	1.10025	0.0180205	0.908533
C18_negative	MW0144851	Ala-TyrMe-OH	Amino acid and Its metabolites	Amino acid derivatives	氨基酸衍生物	C18H18N2O7	419.106	374.111	1.5119	M+HCOO	3.7813	2	0.5671	rp	-	-	-	65091	-	7594.95	5433.46	6832.81	6856.52	9684	5087.75	5040.38	3678.93	4269.43	4001.46	3605.47	4277.06	8277.99	2788.37	4345.53	10675.8	4129.78	3277.7	5235.41	5139.2	5214.23	-	-	-	-	-	-	-	-	-
C18_negative	MW0112155	4,7-dichloro-3-hydroxy-3-[2-(4-methoxyphenyl)-2-oxoethyl]-1H-indol-2-one	Aldehyde,Ketones,Esters	Ketones	酮类	C17H13Cl2NO4	346.012	365.022	0.5602	M-H2O-H	23.9123	2	0.5575	rp	-	44632017	-	45583	-	27104.2	25414.1	28462	20367.3	22663.5	28170.9	22524.2	22792.8	20797.3	20445.1	22785	24723.8	32004.4	33532.6	36159.3	31922.4	35034.3	39807.1	28828.6	27878.2	28735.7	-	1.45638	0.000407463	0.730029	-0.453975	down	1.5245	2.70632e-05	0.643136
C18_negative	MW0169303	Indoprofen	Heterocyclic compounds	Heterocyclic compounds	杂环化合物	C17H15NO3	333.094	281.105	0.9629	M+Cl+NH3	18.7194	2	0.5402	rp	-	3718	HMDB0253478	-	-	6304.89	3463.13	5227.28	4620.74	3259.35	2620.46	1069.39	2322.03	2679.69	2870.7	1784.64	2572.3	1817.85	3552.68	3693.86	1322.27	3677.89	4005.67	4460.35	4297.13	4477.3	-	-	-	-	-	-	-	-	-
C18_negative	MW0113980	beta-D-Fructose 2-phosphate	Organic acid and Its derivatives	Organic acid and Its derivatives	有机酸及其衍生物	C6H13O9P	300.048	260.03	0.8248	M-H+CH3CN	0.15	3	0.9955	rp	-	193537	HMDB0006800	-	C03267	107032	71030.8	130471	156542	129853	70878.5	123658	118771	159360	161890	153397	124888	41674.8	59521.3	62420.7	108825	64954.6	66882.4	107110	106974	107963	ko00051,ko01100	1.1197	0.0305886	1.6469	0.719754	up	1.36677	0.000140754	2.08263
C18_negative	MW0165503	3-Dehydro-scyllo-inosose	Aldehyde,Ketones,Esters	Ketones	酮类	C6H8O6	175.024	176.032	1.2821	M-H	1.475	3	0.995	rp	-	90657650	-	-	C21643	5624.49	6204.62	4964.41	5409.68	4976.04	5426.62	4926.24	8409.44	4076.3	7117.74	7270.81	6252.35	6447.2	5821.78	7015.65	7425.16	5344.38	6646.59	5747.82	5645.84	5720.12	ko00562,ko01100	1.11182	0.0231245	0.842512	-0.247231	down	-	-	-
C18_negative	MW0164897	4-Carboxyzymosterol	Organic acid and Its derivatives	Organic acid and Its derivatives	有机酸及其衍生物	C28H44O3	409.307	428.329	9.8588	M-H2O-H	10.8719	3	0.9579	rp	-	56927974	-	-	-	6471.99	5985.11	6514.09	6104.52	6494.48	1126.51	8876.27	6841.79	7167.29	9755.09	6474.61	5466.73	323.73	942.655	500.314	1054.8	251.374	264.598	4377.48	4382.09	4406.24	-	1.53041	0.00219275	9.79684	3.29232	up	1.52671	8.35431e-05	13.3579
C18_negative	MW0165461	(3S,7R)-11-methoxy-3,7-dimethyl-6,8,16,20-tetraoxapentacyclo[10.8.0.02,9.03,7.013,18]icosa-1,4,9,11,13(18)-pentaene-17,19-dione	Aldehyde,Ketones,Esters	Ketones	酮类	C19H16O7	337.07	356.09	5.1706	M-H2O-H	3	3	0.9429	rp	-	90657513	-	-	-	3867.3	4056.36	3870.27	3668.99	3656	4045.03	4137.6	4429.91	4237.36	4616.35	4466.59	4104.86	4019.61	4967.15	4055.49	4458.93	4383.17	4511.15	4129.95	4113.8	4114.01	-	1.27413	0.0105778	0.877572	-0.188411	down	-	-	-
C18_negative	MW0140188	(10S)-Juvenile hormone III diol	Hormones and hormone related compounds	Hormones and hormone related compounds	激素及激素相关物质	C16H28O4	305.173	284.199	7.6814	M+Na-2H	0.15	3	0.9321	rp	-	10859043	-	-	-	7378.79	6463.32	7777.85	5704.25	6617.59	5585.23	4394.5	6128.58	3931.9	3377.51	5214.69	3985.22	563.584	3315.3	857.936	431.635	1069.16	1276.28	4307.95	4315.53	4360	-	1.5337	3.22099e-06	5.26052	2.39521	up	1.35776	0.000276323	3.59766
C18_negative	MW0103646	propanoyl-AMP	Nucleotide and Its metabolites	Nucleotide and Its metabolites	核苷酸及其代谢物	C13H18N5O8P	422.087	403.089	1.8006	M+F	2.36917	3	0.9313	rp	-	440863	HMDB0006806	-	C05983	10073.2	17571.7	11924.9	12373.4	13012.2	17211	7748.64	7581.86	5889.25	2541.9	7271.01	6570.46	8864.94	14110.8	6709.3	6366.72	12900.3	52704.7	9138.88	9340.86	9327.83	ko00640	-	-	-	-	-	-	-	-
C18_negative	MW0014253	3-Oxohexadecanoic acid	Organic acid and Its derivatives	Organic acid and Its derivatives	有机酸及其衍生物	C16H30O3	289.217	270.219	10.6798	M+F	2.975	3	0.9268	rp	-	5282997	HMDB0010733	-	-	2652.11	1190.44	3609.25	1222.64	2580.99	1816.38	3017.53	3502.66	2238.19	2261.28	2751.54	2923.35	97.9547	162.051	101.126	316.781	93.919	129.842	1759.01	1782.13	1780.37	-	1.64063	0.00318996	14.4973	3.85771	up	1.55847	2.9331e-05	18.5151
C18_negative	MW0103693	UDP-N-acetyl-D-mannosamine	Nucleotide and Its metabolites	Nucleotide and Its metabolites	核苷酸及其代谢物	C17H27N3O17P2	606.075	607.082	0.856	M-H	1.69946	3	0.9179	rp	-	53481607	HMDB0013112	-	C01170	549723	912363	359013	552752	564852	780244	259735	410186	445065	175924	196982	475435	618026	1.21416e+06	817629	703375	892375	1.10006e+06	648779	634895	649637	ko00520,ko01100,ko01250	-	-	-	-	-	1.35879	0.000811706	0.367278
C18_negative	MW0114353	D-ribofuranose 5-phosphate	Organic acid and Its derivatives	Organic acid and Its derivatives	有机酸及其衍生物	C5H11O8P	266.967	230.019	1.0231	M+K-2H	1.125	3	0.8725	rp	-	439167	HMDB0000618	-	C00117	5710.19	19829.1	7501.12	7764.7	4136.73	11753.5	11747.5	8287.39	11068.7	4505.95	10627.2	13410.2	12347.3	17832.5	19034.8	20933.9	13387	12679.9	9013.76	9102.88	9489.07	ko00030,ko00230,ko00440,ko00750,ko01100,ko01200,ko01230,ko01240,ko04918	1.08888	0.0426141	0.589254	-0.763039	down	1.06028	0.0119635	0.619931
C18_negative	MW0160573	2-Azaniumyl-5-[[3-[[2-[(4-azaniumyl-4-carboxylatobutanoyl)amino]-3-(carboxymethylamino)-3-oxopropyl]disulfanyl]-1-(carboxymethylamino)-1-oxopropan-2-yl]amino]-5-oxopentanoate	Aldehyde,Ketones,Esters	Esters	酯类	C20H32N6O12S2	611.147	612.152	1.6643	M-H	3.338	3	0.8658	rp	-	5255796	-	-	-	859345	413797	803603	706989	687425	550375	1.14154e+06	1.01047e+06	1.27811e+06	1.20176e+06	1.08622e+06	1.19332e+06	108555	235597	767176	1.50419e+06	126402	702995	900695	912057	906841	-	-	-	-	-	-	-	-	-
C18_negative	MW0156345	Red chlorophyll catabolite	Organic acid and Its derivatives	Organic acid and Its derivatives	有机酸及其衍生物	C35H38N4O7	645.275	626.274	8.8883	M+F	3.95182	3	0.8489	rp	-	135509759	-	-	C18022	4233.72	3896.78	5645.37	4287.44	5841.28	4323.59	4691.81	7756.51	6255.92	5269.09	5543.61	5799.28	6963.45	5428.15	8049.54	6653.14	7358.75	7544.23	7135.08	7198.06	7214.19	ko00860	1.41409	0.00101667	0.672143	-0.573159	down	-	-	-
C18_negative	MW0142888	3-dehydro-D-glucose-6-phosphate	Organic acid and Its derivatives	Organic acid and Its derivatives	有机酸及其衍生物	C6H11O9P	238.994	258.014	0.6673	M-H2O-H	6.175	3	0.837	rp	-	71668264	-	-	C20668	116944	118157	120483	123795	121876	127599	119142	91145.4	128881	133359	127507	128308	124913	131656	137841	148103	134828	132096	128323	128354	129395	ko01100	1.33253	0.00619405	0.900448	-0.151285	down	-	-	-
C18_negative	MW0160221	1-O-(5'-Uridylyloxyphosphonyl)-2-(acetylamino)-2-deoxy-D-glucopyranose	Nucleotide and Its metabolites	Nucleotide and Its metabolites	核苷酸及其代谢物	C17H27N3O17P2	644.033	607.082	0.8714	M+K-2H	3.77312	3	0.8357	rp	-	439157	-	-	-	2447.38	5560.61	1628.1	3235.19	2202.82	3843.86	949.336	2565.48	2936.91	1831.95	1268.06	2651.88	2429.1	5626.94	4547.15	3755.34	4256.76	4063.57	2872.92	2733.05	2813.78	-	-	-	-	-	-	1.1841	0.00359309	0.494497
C18_negative	MW0014649	19-Hydroxyarachidonic acid	Organic acid and Its derivatives	Organic acid and Its derivatives	有机酸及其衍生物	C20H32O3	319.228	320.235	8.5066	M-H	0.625	3	0.8256	rp	-	20839325	-	-	-	10097.1	9197.48	7832.89	8845.29	8179.71	5890.45	1547.96	2699.99	2089.24	1747.85	1274.53	1691.64	3091.32	7042.78	1695.04	2027.96	6383.8	5451.03	4478.35	4577.83	4591.77	-	1.18653	0.0059387	1.94781	0.961853	up	1.03569	0.048296	0.430143
C18_negative	MW0012115	11-epi-Prostaglandin F2alpha	Hormones and hormone related compounds	Hormones and hormone related compounds	激素及激素相关物质	C20H34O5	353.233	354.241	5.8565	M-H	0.8	3	0.8111	rp	-	5280886	HMDB0010199	-	C05959	872.48	1862.22	1590.56	3059.51	1201.59	502.04	3668.58	4330.79	3099.63	8450.04	4193.54	1658.21	257.949	642.535	86.2939	164.086	912.308	514.731	1601	1553.03	1595.92	ko00590	1.20502	0.0305631	3.5255	1.81783	up	1.40163	0.00913141	9.85328
C18_negative	MW0165984	carboxy-S-adenosyl-L-methionine	Nucleotide and Its metabolites	Nucleotide and Its metabolites	核苷酸及其代谢物	C16H22N6O7S	482.151	442.127	1.328	M-H+CH3CN	11.0133	3	0.8072	rp	-	90659115	-	-	-	22686.4	23533.3	20540	28221.1	19681.2	25229.1	25498	16722.9	14636.8	23686.6	18921.3	18182.4	16966.1	19724.4	14762.6	17404	13913	24067.5	24298.3	23438	24136	-	1.17372	0.019691	1.30938	0.388884	up	-	-	-
C18_negative	MW0166519	3-Dehydro-6-hydroxyteasterone	Aldehyde,Ketones,Esters	Ketones	酮类	C28H48O4	483.318	448.355	8.0954	M+Cl	13.3658	3	0.7881	rp	-	102515138	-	-	-	6246.05	4176.91	5584.51	5350.06	4800.54	5285.93	4470.44	7192.27	4947.39	4307.22	7571.92	5686.32	1400	1186.9	3076.24	765.332	1252.06	1360.26	4310.15	4346.89	4382.08	-	1.55545	7.10179e-06	3.47802	1.79826	up	1.46065	0.000218387	3.78015
C18_negative	MW0147547	cis-4-(8-Hydroxypyren-7-yl)-2-oxobut-3-enoate	Benzene and substituted derivatives	Benzene and substituted derivatives	苯及其衍生物	C20H12O4	297.047	316.074	8.3696	M-H2O-H	21.9	3	0.7858	rp	-	9543346	-	-	C18272	45511	44272.2	40031.6	111700	34931.1	43528.9	36273.1	35217.2	35450.1	37893.2	42388.6	35467.4	42762.5	38968.3	42475	37575.6	41773	44819.3	27888.7	27804.8	27905.8	-	-	-	-	-	-	1.04205	0.0211092	0.896591
C18_negative	MW0109010	O-Succinyl-L-Homoserine	Amino acid and Its metabolites	Amino acid derivatives	氨基酸衍生物	C8H13NO6	200.056	219.074	1.2208	M-H2O-H	0.975	3	0.7847	rp	-	1492-23-5	HMDB0255868	-	-	8940.21	5165.04	8582.61	9884.69	7320.16	5409.86	8156.11	7399.67	7796.35	10094.5	8195.09	8571.38	5405.12	4861.69	5744.34	7174.13	5008.83	5166.47	7257.95	7262	7166.19	-	-	-	-	-	-	1.38551	0.000290118	1.50516
C18_negative	MW0006598	Citalopram N-oxide	Benzene and substituted derivatives	Benzene and substituted derivatives	苯及其衍生物	C20H21FN2O2	375.131	340.159	3.1769	M+Cl	6.225	3	0.783	rp	-	10068142	HMDB0060654	-	C16607	3239.58	1696.62	3209.81	3922.25	3567.44	2304.73	5237.38	4079.34	4849.02	5673.88	5284.89	4442.11	2087.04	2168.79	3050.74	3196.12	2118.52	2540.76	4040.15	4090.04	4087.87	ko00982	-	-	-	-	-	1.46424	2.08127e-05	1.95005
C18_negative	MW0140479	(9Z,12Z)-(7S,8S)-Dihydroxyoctadeca-9,12-dienoic acid	FA	Oxidized lipids	氧化脂质	C18H32O4	311.223	312.23	7.2555	M-H	0.65	3	0.7723	rp	-	5460412	-	-	C07354	23092.7	29831.8	19043.6	20371.8	16702.7	17324	7974.52	6203.6	7203.52	8018.57	7348.23	7023.28	32950.3	52142.7	22274.1	11222.3	26659.4	25409.3	18324.7	18333.9	18364.9	ko00591	-	-	-	-	-	1.3964	0.0125695	0.256488
C18_negative	MW0163398	5'-S-[(3S)-3-azaniumyl-3-carboxylatopropyl]-5'-thioadenosine	Others	Others	其他	C14H20N6O5S	424.136	384.122	1.2055	M-H+CH3CN	11.1048	3	0.7659	rp	-	25246222	-	-	-	11014.4	4797.1	8359.08	8149.39	7012.82	4862.05	7214.09	7771.39	7641.81	9765.23	7757.54	7683.86	2752.79	1063.89	3055.85	2286.22	1621.98	2461.72	5407.62	5402.49	5359.42	-	1.51352	0.0022428	3.33736	1.73871	up	1.49121	3.83654e-07	3.61216
C18_negative	MW0148968	Epoxypheophorbide a	Heterocyclic compounds	Heterocyclic compounds	杂环化合物	C35H36N4O6	660.263	608.264	8.2938	M+Cl+NH3	4.93745	3	0.7649	rp	-	136854231	-	-	C21192	25492.7	19621.5	21238.6	35826.5	42527.6	27491.8	18761.2	22077.1	19956.7	18836.2	21689.3	18651.7	8381.52	11777.1	8821.09	15344.1	9720.81	27200.2	34385.3	34390.2	34189.3	-	1.31684	0.00904536	2.11951	1.08373	up	-	-	-
C18_negative	MW0148611	Di-trans,poly-cis-hexaprenyl diphosphate	Organic acid and Its derivatives	Phosphoric acids	磷酸类化合物	C30H52O7P2	605.322	586.319	8.2938	M+F	6.88894	3	0.7532	rp	-	25245250	-	-	C17434	36136	26446.1	30888.6	47289.5	29683.3	39347.2	56503.6	36133.7	28342.9	42449	37110.8	67104.3	16580.2	21710.7	20071.8	24483.2	17659.5	22576.3	45794.9	43683.6	43277.6	-	1.45574	0.00407147	1.70448	0.769335	up	1.35671	0.00874983	2.17453
C18_negative	MW0123194	Caffeine	Heterocyclic compounds	Heterocyclic compounds	杂环化合物	C8H10N4O2	246.075	194.08	1.9824	M+Cl+NH3	4.575	3	0.7484	rp	-	2519	HMDB0001847	1455	C07481	2772.01	2707.51	3281.6	2963.74	3455.32	3213.57	3652.95	3051.89	3694	4184.87	4909.86	3590.29	2135.91	2900.63	2914.56	2681.47	1338.35	2264.24	3219.41	3259.62	3249.27	ko00232,ko01100	1.01827	0.037782	1.29214	0.369758	up	1.23441	0.00202588	1.62161
C18_negative	MW0141432	15-Demethylaclacinomycin T	Heterocyclic compounds	Heterocyclic compounds	杂环化合物	C29H33NO10	554.207	555.21	8.5526	M-H	7.12735	3	0.7414	rp	-	71627212	-	-	C20689	3011.34	1878.2	3546.64	2343.59	3057.42	2452.25	3081.62	4041.69	3383.38	3128.14	3250.61	3340.98	2326.69	1948.72	2098.51	2076.57	1666.13	1404.48	2462.78	2400.73	2444.16	-	1.1369	0.0225325	1.41388	0.499658	up	1.45665	2.41157e-05	1.7556
C18_negative	MW0166509	(2R,4R,5S,7S,12S,16S)-15-[(2S,3R,4R,5S)-3,4-dihydroxy-5,6-dimethylheptan-2-yl]-4,5-dihydroxy-2,16-dimethyl-9-oxatetracyclo[9.7.0.02,7.012,16]octadecan-8-one	Aldehyde,Ketones,Esters	Ketones	酮类	C28H48O6	461.319	480.345	9.6617	M-H2O-H	18.4034	3	0.7306	rp	-	102515088	-	-	-	24196.6	25376.3	26835.3	27044.5	28453.4	28420.8	29016.6	27236.4	25774.7	28183.6	28433.5	28937.5	33987.3	39135.3	36070.9	41992.5	36148	41304.3	29463.8	29876.7	30708.3	-	1.59504	7.70541e-05	0.701225	-0.512051	down	1.49494	0.00024789	0.732958
C18_negative	MW0166532	(7S,8S,11S,12S,15R,16R)-7,12,16-trimethyl-15-[(2R)-6-methylhept-5-en-2-yl]pentacyclo[9.7.0.01,3.03,8.012,16]octadecan-6-one	Others	Others	其他	C29H46O	447.306	410.355	6.4932	M+K-2H	5.87968	3	0.7058	rp	-	102515181	-	-	-	6615.64	3988.89	3821.21	647.396	635.549	4716.89	5703.89	2706.52	1426.28	2241.31	416.804	4758.91	109.425	867.283	1225.42	1095.2	753.348	807.85	1889.16	1915.59	1890.92	-	1.00936	0.0426606	4.20407	2.07179	up	-	-	-
C18_negative	MW0169920	Thioinosinic acid	Nucleotide and Its metabolites	Nucleotide and Its metabolites	核苷酸及其代谢物	C10H13N4O7PS	404.048	364.024	1.1299	M-H+CH3CN	11.1869	3	0.6862	rp	-	3034391	HMDB0060416	-	C04646	296443	254905	269526	286303	356853	380795	187902	206339	53458.1	99427.5	216438	134415	306351	909657	742597	69988.9	383911	336734	236027	234881	236334	ko00983	-	-	-	-	-	-	-	-
C18_negative	MW0166607	(L-alanyl)adenylate	Nucleotide and Its metabolites	Nucleotide and Its metabolites	核苷酸及其代谢物	C13H19N6O8P	458.11	418.1	1.1601	M-H+CH3CN	20.1258	3	0.6848	rp	-	102515443	-	-	-	5188.62	4170.03	5036.97	4048.93	4369.27	5580.63	2053.11	4487.67	1366.75	2471.74	2623.82	4397.93	2652.06	2995	3789.69	1069.61	3261.31	3922.48	2883	3177.02	3070.86	-	1.09011	0.00657877	1.6051	0.682662	up	-	-	-
C18_negative	MW0155746	Primary fluorescent chlorophyll catabolite	Heterocyclic compounds	Heterocyclic compounds	杂环化合物	C35H40N4O7	668.317	628.29	8.942	M-H+CH3CN	12.8384	3	0.6561	rp	-	23657843	-	-	C18098	2301.47	3001	3764.33	6011.23	4996.98	4919.08	4258.36	4733.53	5338.62	7731.65	5441.77	6866.64	9951.08	6714.11	12021.6	5008.35	6537.01	7035.56	4998.95	5056.72	5295.69	ko00860	1.23998	0.0156457	0.528777	-0.919268	down	-	-	-
C18_negative	MW0147768	Copal-8-ol diphosphate	Organic acid and Its derivatives	Phosphoric acids	磷酸类化合物	C20H38O8P2	508.221	468.204	7.8653	M-H+CH3CN	3.36467	3	0.6413	rp	-	56927847	-	-	C20270	1143	1081.53	2140.23	1372.8	2522.99	972.213	3959.85	5594.36	4814.51	3314.9	3193.77	4213.08	7006.28	5180.35	5797.9	2318.4	4192.22	4585.33	3286.99	3359.49	3552.33	-	1.4699	0.00248817	0.31749	-1.65522	down	-	-	-
C18_negative	MW0166533	4alpha-Formyl-ergosta-7,24(241)-dien-3beta-ol	Aldehyde,Ketones,Esters	Aldehydes	醛类	C29H46O2	463.302	426.35	9.1865	M+K-2H	6.95016	3	0.5933	rp	-	102515184	-	-	C22118	1396.21	1246.52	2816.06	3566.06	3407.61	801.526	4059.19	8439.19	7557.07	8367.77	8342.96	4020.4	658.604	501.427	363.935	1146.19	703.059	319.777	3745.44	3845.57	3847.55	-	1.33252	0.0217334	3.58354	1.84138	up	1.51757	0.000814711	11.0443
C18_negative	MW0124482	2-((4-Pyridinylcarbonyl)hydrazono)pentanedioic acid	Organic acid and Its derivatives	Organic acid and Its derivatives	有机酸及其衍生物	C11H11N3O5	305.082	265.07	6.4023	M-H+CH3CN	17.225	3	0.5927	rp	-	9576951	HMDB0060663	-	C16625	8206.48	8815.6	8562.83	8144.18	8542.59	7295.61	9279.65	8844.6	8749.1	8937.28	10402.5	10375.6	9039.18	9962.41	9478.86	8720.54	9955.38	8154.11	9055.73	9344.93	9341.63	ko00983	1.09319	0.0272305	0.896164	-0.158165	down	-	-	-
C18_negative	MW0160213	Loganoside	Others	Others	其他	C17H26O10	411.127	390.153	2.5581	M+Na-2H	1.21617	3	0.586	rp	-	354446	-	-	-	3711.53	2504.38	3390.38	3639.51	3571.33	2570.7	5127.97	4103.32	4369.86	5487.45	4297.14	4178.7	2859.39	4195.96	2611.58	3242.24	2905.14	2400.45	3379.52	3403.06	3389.14	-	-	-	-	-	-	1.3149	0.00124172	1.5133
C18_negative	MW0148517	8-O-Methyldihydrosterigmatocystin	Heterocyclic compounds	Heterocyclic compounds	杂环化合物	C19H16O6	321.076	340.095	5.1706	M-H2O-H	2.975	3	0.572	rp	-	14608351	-	-	C03944	4220.89	3943.31	4195.05	4000.48	3701.82	4391.1	4433.47	4628.63	4647.83	4842.13	4227.21	4355.02	4745.73	4441.63	4498.64	6774.47	4516.81	4911.4	4446.64	4354.22	4440.78	ko01100	-	-	-	-	-	-	-	-
C18_negative	MW0149437	gamma-Glutamyl-gamma-aminobutyraldehyde	Amino acid and Its metabolites	Small Peptide	小肽	C9H16N2O4	268.104	216.111	0.7456	M+Cl+NH3	8.15	3	0.569	rp	-	23724544	-	-	-	151399	175638	139512	136219	124209	169277	93411.7	89901.9	64114.7	69124.6	51387.6	90124	149928	223407	174474	178128	202202	154280	139768	139466	141007	-	-	-	-	-	-	1.47753	4.70472e-05	0.423185
C18_negative	MW0060336	PE-NMe2(18:1(11Z)/18:1(11Z))	GP	PE	磷脂酰乙醇胺	C43H82NO8P	806.557	771.578	8.6596	M+Cl	12.0142	3	0.5633	rp	-	131820981	HMDB0113870	-	-	6309.78	5445.27	6390.39	5259.31	5863.51	5105.98	4715.53	4986.64	4296.61	3804.04	4757.03	3046.4	3997.15	3330.06	3676.16	3573.71	3162.05	3105.67	3846	3933.73	3929.17	-	1.62051	1.92496e-05	1.64906	0.72164	up	-	-	-
C18_negative	MW0103628	NADP nicotinamide-adenine-dinucleotide phosphate	Nucleotide and Its metabolites	Nucleotide and Its metabolites	核苷酸及其代谢物	C21H29N7O17P3+	764.042	744.083	1.1601	M+Na-2H	10.6668	3	0.5622	rp	-	5886	HMDB0304435	5227	C00006	14207.1	6635.13	11577.3	11175.8	10871	11986.7	12916.6	3205.14	933.069	10594.4	8615.05	11441.6	7464.35	3574.58	7702.67	6107.68	8212.16	9429.37	10005.9	9643.9	9534.6	ko00480,ko00760,ko00983,ko01100,ko01240,ko04918,ko04925,ko04936,ko05208,ko05415	1.09187	0.0126488	1.56394	0.645186	up	-	-	-
C18_negative	MW0147511	cis-Dihomoaconitic acid	Organic acid and Its derivatives	Organic acid and Its derivatives	有机酸及其衍生物	C8H10O6	242.058	202.048	6.7054	M-H+CH3CN	21.4	3	0.5311	rp	-	25244890	-	-	C20581	15144.9	16814.2	13298.1	21361.9	15048.2	13875.3	15542.3	16073	16269.9	17613.3	14830.4	14922	13199.7	14463.6	13555.9	16190.6	12873.8	14180.1	12006.3	11972.7	12012.9	ko01100,ko01210	-	-	-	-	-	1.06507	0.019423	1.12771
C18_negative	MW0162707	N-acetyl-N6,N6,O-tridemethylpuromycin	Nucleotide and Its metabolites	Nucleotide and Its metabolites	核苷酸及其代谢物	C21H25N7O6	506.151	471.187	2.2248	M+Cl	8.94981	3	0.5271	rp	-	25244037	-	-	-	75.8469	46.0235	107.597	133.492	81.8589	123.103	56.435	44.4079	37.7431	23.4268	4.17373	52.2391	2547.97	2124.79	2011.68	1659.11	1411.25	2702.83	792.705	781.823	782.382	-	1.68381	0.000185392	0.0455883	-4.45519	down	1.52566	0.000165225	0.0175335
[truncated: 43 more rows]
[truncated: 7 more columns]
